# Supplementary material for: Understanding spearfishing in a coral reef fishery: Fishers’ opportunities, constraints, and decision-making
Source: PLoS One. 2017 Jul 27;12(7):e0181617. doi: 10.1371/journal.pone.0181617 (PMC5531497; doi:10.1371/journal.pone.0181617)
Supplement: S1 File — These are the data derived by coding videos of fishers fishing. Each row is a fish that was observed in the videos, and columns report characteristics of the fish and the encounter. (XLSX) [file pone.0181617.s001.xlsx]

## Sheet: Fisherman foraging behavior, fi
Video	Encounter ID	Encounter time	Fish 1 species	Fish 2 species	Fish 3 species	Fish 4 species	Fish 5 species	Fish 6 species	Fish 7 species	Fish 8 species	Fish 9 species	Fish 10 species	Fish 1 class	Fish 2 class	Fish 3 class	Fish 4 class	Fish 5 class	Fish 6 class	Fish 7 class	Fish 8 class	Fish 9 class	Fish 10 class	Fish 1 proximity	Fish 2 proximity	Fish 3 proximity	Fish 4 proximity	Fish 5 proximity	Fish 6 proximity	Fish 7 proximity	Fish 8 proximity	Fish 9 proximity	Fish 10 proximity	Fish targeted	Shot at	Hit fish	Captured	Hit benthos	Hit coral	Notes	Video ID
Ari 1	1	00:00:14	RBD parrot TP										2or3										1										1	1	1	1	1	0		Ari 1 (6)
Ari 1	2	00:00:36	PRN parrot TP	Coney									2or3	2or3									1	1									1	1	1	1	1	0		Ari 1 (6)
Ari 1	3	00:01:17	PRN parrot TP										2or3										1										1	1	1	1	1	0		Ari 1 (6)
Ari 1	4	00:03:51	PRN parrot TP										2or3										2										1	1	1	1	1	0		Ari 1 (6)
Ari 1	5	00:04:41	RBD parrot TP										2or3										1										1	1	0		1	0		Ari 1 (6)
Ari 1	6	00:06:07	Lobster										lobster										2										1	1	1	1	0	0		Ari 1 (6)
Ari 1	7	00:08:31	RBD parrot TP	RBD parrot TP	RBD parrot TP	RBD parrot TP							2or3	2or3	2or3	2or3							3	2	1	1							3	1	1	1	1	1		Ari 1 (6)
Ari 1	8	00:08:58	RBD parrot TP	RBD parrot TP	RBD parrot TP								2or3	2or3	2or3								1	1	1								3	1	1	1	1	0	Two of the same fish from the previous encounter	Ari 1 (6)
Ari 1	9	00:09:27	RBD parrot TP	RBD parrot TP	RBD parrot TP								2or3	2or3	2or3								1	2	2								1	1	1	1	1	0	Also in the same area; a new fish must have entered (#3)	Ari 1 (6)
Ari 1	10	00:09:50	Coney	RBD parrot TP									2or3	2or3									2	1									2	1	1	1	1	0		Ari 1 (6)
Ari 1	11	00:10:39	RBD parrot TP										2or3										1										1	1	0		1	1		Ari 1 (6)
Ari 1	12	00:11:13	YT snapper										2or3										2										0						Fish was a little far, then swam right by him	Ari 1 (6)
Ari 1	13	00:11:31	Yellow goat	Yellow goat	Blackbar soldier	Squirrel	Squirrel	Squirrel	Squirrel	Squirrel	SLT parrot IP		3	3	3	3	3	3	3	3	2or3		2	2	2	2	2	2	2	2	2		9	1	1	1	1	0	Other fish on the cusp of being big enough	Ari 1 (6)
Ari 1	14	00:13:41	Hogfish										1										2										1	1	1	1	1	0		Ari 1 (6)
Ari 1	15	00:15:15	Rock beauty	Rock beauty									3	3									1	1									0							Ari 1 (6)
Ari 1	16	00:15:23	PRN parrot TP										2or3										2										1	1	1	1	1	0		Ari 1 (6)
Ari 1	17	00:15:58	Lionfish	Lionfish									2	2									1	1									1	1	1	1	0	0		Ari 1 (6)
Ari 1	18	00:17:02	PRN parrot TP										2or3										1										0							Ari 1 (6)
Ari 1	19	00:17:14	Spider crab										crab										1										1	1	1	1	0	0		Ari 1 (6)
Ari 1	20	00:18:36	Squirrel										3										1										0							Ari 1 (6)
Ari 1	21	00:19:07	RBD parrot TP										2or3										1										0							Ari 1 (6)
Ari 1	22	00:21:41	Lionfish										2or3										1										1	1	1	0	1	0		Ari 1 (6)
Cua 1	1	00:03:54	Bar jack										2or3										3										0							Cua 1 (1)
Cua 1	2	00:05:32	RBD parrot TP	Squirrel									3	3									1	1									1	0						Cua 1 (1)
Cua 1	3	00:07:01	Schoolmaster										2or3										3										1	0					Encounters other fisherman one minute later	Cua 1 (1)
Cua 1	4	00:09:42	YT parrot IP										2or3										2										1	1	1	0	1	0		Cua 1 (1)
Cua 1	5	00:10:38	YT parrot IP										2or3										2										1	0						Cua 1 (1)
Cua 1	6	00:13:08	Unknown ID										2or3										3										1	0					Larger fish seen in the distance, and he moves to where the fish is going, but not found; no ID possible	Cua 1 (1)
Cua 1	7	00:15:04	Schoolmaster										2or3										2										1	0						Cua 1 (1)
Cua 1	8	00:20:48	Squirrel	Caesar grunt									3	2or3									2	2									1	0						Cua 1 (1)
Cua 1	9	00:21:58	Squirrel										3										1										1	1	1	0				Cua 1 (1)
Cua 1	10	00:22:21	RBD parrot TP										2or3										2										1	0						Cua 1 (1)
Cua 1	11	00:23:06	Gray snapper										1										1										1	1	1	1	1	0	The capture extends into Cua 1 (2); fish ~3lbs	Cua 1 (1)
ChiB 1	1	00:02:07	Coney	Rock beauty	Rock beauty	RBD parrot IP							2or3	3	3	3							1	1	1	1							2	1	1	1	1	0		ChiB 1 (1)
ChiB 1	2	00:03:11	Queen trigger										2										1										1	1	1	1	0	0		ChiB 1 (1)
ChiB 1	3	00:04:20	RBD parrot IP	RBD parrot IP	RBD parrot IP	Squirrel							3	3	3	3							1	1	1	2							1	1	1	1	1	1		ChiB 1 (1)
ChiB 1	4	00:04:57	RBD parrot TP	RBD parrot IP	RBD parrot IP								2or3	3	3								2	1	2								1	0						ChiB 1 (1)
ChiB 1	5	00:05:25	Red hind										2or3										1										1	1	1	1	1	0		ChiB 1 (1)
ChiB 1	6	00:06:13	RBD parrot IP	RBD parrot IP	RBD parrot IP	RBD parrot IP	RBD parrot IP	RBD parrot IP					3	3	3	3	3	3					1	1	2	2	2	3					1	1	1	1	1	0		ChiB 1 (1)
ChiB 1	7	00:07:02	RBD parrot IP	RBD parrot IP									3	3									1	2									2	1	1	1	1	0		ChiB 1 (1)
ChiB 1	8	00:07:52	SLT parrot TP										2										1										1	1	1	0	0	0		ChiB 1 (1)
ChiB 1	9	00:08:14	Coney	SLT parrot TP									2or3	2									1	1									1	1	1	1	1	0		ChiB 1 (1)
ChiB 1	10	00:09:17	Squirrel										3										1										1	1	1	1	1	0		ChiB 1 (1)
ChiB 1	11	00:09:49	RBD parrot IP										3										1										1	1	1	1	1	0		ChiB 1 (1)
ChiB 1	12	00:10:16	RBD parrot IP	RBD parrot IP									3	3									2	2									0							ChiB 1 (1)
ChiB 1	13	00:10:51	Queen trigger										2										1										1	1	1	1	1	0		ChiB 1 (1)
ChiB 1	14	00:14:28	Squirrel										3										1										1	1	1	0	1	0		ChiB 1 (1)
ChiB 1	15	00:15:48	Coney										3										1										1	1	1	1	1	0		ChiB 1 (1)
ChiB 1	16	00:17:04	Squirrel										3										1										1	1	1	0	1	0		ChiB 1 (1)
ChiB 1	17	00:17:26	Squirrel										3										1										1	1	1	1	1	0		ChiB 1 (1)
ChiB 1	18	00:22:42	Coney										2										1										1	1	1	1	1	0		ChiB 1 (1)
ChiB 1	19	00:23:40	Squirrel										3										1										1	1	1	1	1	0		ChiB 1 (1)
ChiB 1	20	00:25:01	Red hind										1or2										1										1	1	1	1	0	0		ChiB 1 (1)
ChiB 1	21	00:25:39	RBD parrot IP										3										1										1	1	1	1	1	0		ChiB 1 (1)
Nan 1	1	00:00:42	PRN parrot TP										2or3										2										0							Nan 1 (3)
Nan 1	2	00:01:30	SLT parrot TP										2										3										1	0						Nan 1 (3)
Nan 1	3	00:05:27	Coney	SLT parrot TP									2or3	2									1	2									2	1	1	1	1	0		Nan 1 (3)
Nan 1	4	00:08:31	PRN parrot TP	PRN parrot TP									2or3	2or3									2	1									0							Nan 1 (3)
Nan 1	5	00:10:55	Cubera snapper	White grunt	RBD parrot TP	SLT parrot IP							1	2	2or3	3							3	3	3	1							1	0					All of these fish were not encountered in the same instant, but the snapper was seen and pursued, and the other fish came into the frame during the first dive.	Nan 1 (3)
Nan 1	6	00:14:10	Cubera snapper										1										2										1	0					Same fish, second dive in pursuit.	Nan 1 (3)
Nan 1	7	00:16:33	Cubera snapper	Schoolmaster	Schoolmaster								1	1or2	1or2								2	1	1								2	1	1	1	0	0	Same fish, plus two schoolmaster that came trailing it and got closer.	Nan 1 (3)
Nan 1	8	00:19:52	SLT parrot TP	SLT parrot TP	SLT parrot TP	SLT parrot IP							2	2	2	2or3							2	2	2	2							1	1	1	1	0	0		Nan 1 (3)
Nan 1	9	00:24:46	RBD parrot TP										2or3										2										1	1	1	0	1	0		Nan 1 (3)
Par 1	1	00:06:18	RBD parrot IP										3										3										0							Par 1 (1)
Par 1	2	00:06:47	SLT parrot IP										2or3										1										1	1	1	0	1	0		Par 1 (1)
Par 1	3	00:07:32	Red hind										2										1										1	1	1	1	1	0		Par 1 (1)
Par 1	4	00:09:32	RBD parrot TP	Coney									2or3	3									2	2									1	0						Par 1 (1)
Par 1	5	00:12:38	RBD parrot IP										3										2										0							Par 1 (1)
Par 1	6	00:14:36	Red hind										2or3										1										1	1	1	1	0	0		Par 1 (1)
Par 1	7	00:16:05	RBD parrot IP	SLT parrot IP									3	2or3									1	1									1	1	1	1	1	0		Par 1 (1)
Par 1	8	00:16:26	Saucereye porgy										2or3										3										0							Par 1 (1)
Par 1	9	00:21:27	SLT parrot TP										2or3										2										1	1	1	0	1	0		Par 1 (1)
Par 1	10	00:22:36	RBD parrot TP	PRN parrot TP	Red hind								2or3	2or3	2or3								2	2	2								3	0						Par 1 (1)
Par 1	11	00:26:04	Coney										2or3										1										0						***END OF VIDEO	Par 1 (1)
Neo 1	1	00:00:11	Spanish hogfish	Spanish hogfish									2or3	2or3									2	1									0							Neo 1 (3)
Neo 1	2	00:00:35	Lionfish	Glasseye snapper									2	3									2	2									1	1	1	1	1	0		Neo 1 (3)
Neo 1	3	00:01:24	PRN parrot TP	Yellow goat	Yellow goat	Yellow goat	Yellow goat	Yellow goat	Yellow goat	Yellow goat	Yellow goat	Yellow goat	2or3	2or3	2or3	2or3	2or3	2or3	2or3	2or3	2or3	2or3	1	1	1	1	1	1	1	1	1	1	2	1	1	0	1	0		Neo 1 (3)
Neo 1	4	00:01:54	PRN parrot TP										2or3										1										1	1	1	1	0	0		Neo 1 (3)
Neo 1	5	00:02:16	Coney	Spotted goat	Saucereye porgy	Yellow goat	Yellow goat	Yellow goat	Yellow goat	RBD parrot IP			2or3	2or3	2or3	2or3	2or3	2or3	2or3	3			1	1	1	1	1	1	1	1			3	0						Neo 1 (3)
Neo 1	6	00:02:32	PRN parrot TP										2or3										1										1	1	1	1	0	0		Neo 1 (3)
Neo 1	7	00:02:52	Lobster	Spanish hogfish									lobster	2or3									1	1									1	1	1	1	0	0	Check out the squirrelfish/hamlet hybrid above the lobster!	Neo 1 (3)
Neo 1	8	00:03:46	White grunt	White grunt									2or3	2or3									1	1									0							Neo 1 (3)
Neo 1	9	00:03:50	White grunt										2or3										2										0							Neo 1 (3)
Neo 1	10	00:04:05	PRN parrot TP										2or3										2										0							Neo 1 (3)
Neo 1	11	00:04:14	Tomtate	Tomtate	Tomtate	Tomtate							2or3	2or3	2or3	2or3							2	2	2	2							0							Neo 1 (3)
Neo 1	12	00:04:37	Cubera snapper										1or2										1										1	0						Neo 1 (3)
Neo 1	13	00:05:10	Lionfish	Tomtate	Tomtate								2	3	3								1	1	1								1	1	1	1	1	0		Neo 1 (3)
Neo 1	14	00:06:09	Spotted goat	Saucereye porgy									2or3	2or3									2	3									0							Neo 1 (3)
Neo 1	15	00:06:32	RT parrot TP										2										1										1	0						Neo 1 (3)
Neo 1	16	00:07:28	SLT parrot IP	Tomtate									2or3	2or3									2	2									1	0						Neo 1 (3)
Neo 1	17	00:07:48	RBD parrot TP										2or3										2										0							Neo 1 (3)
Neo 1	18	00:08:09	Schoolmaster	White grunt	Tomtate								1or2	2or3	2or3								2	2	2								1	1	1	1	1	1		Neo 1 (3)
Neo 1	19	00:10:16	PRN parrot TP	Yellow goat	Yellow goat	Yellow goat	Yellow goat						2or3	2or3	2or3	2or3	2or3						3	3	3	3	3						0							Neo 1 (3)
Neo 1	20	00:11:50	Coney										2										2										1	1	1	1	1	1		Neo 1 (3)
Neo 1	21	00:12:23	PRN parrot TP										2or3										1										1	1	1	0	1	1		Neo 1 (3)
Neo 1	22	00:12:45	PRN parrot TP										2or3										2										1	1	1	1	0	0	Same fish as previous	Neo 1 (3)
Neo 1	23	00:14:03	Coney										2or3										2										0							Neo 1 (3)
Neo 1	24	00:14:17	Spotted goat										2or3										1										0							Neo 1 (3)
Neo 1	25	00:14:23	Lionfish										2										1										1	1	1	1	1	0		Neo 1 (3)
Neo 1	26	00:15:01	Tomtate	Tomtate	Tomtate	Tomtate							2or3	2or3	2or3	2or3							2	2	2	2							0							Neo 1 (3)
Neo 1	27	00:15:09	PRN parrot TP										2or3										2										1	1	1	1	0	0		Neo 1 (3)
Neo 1	28	00:16:06	PRN parrot TP										2or3										1										1	1	1	1	0	0		Neo 1 (3)
Neo 1	29	00:16:36	Coney										2or3										1										0							Neo 1 (3)
Neo 1	30	00:16:52	Coney										2										2										1	0						Neo 1 (3)
Neo 1	31	00:17:09	Red hind										1or2										1										1	1	1	1	1	0		Neo 1 (3)
Neo 1	32	00:17:39	PRN parrot TP										2or3										2										1	1	1	1	0	0		Neo 1 (3)
Neo 1	33	00:18:19	PRN parrot TP	PRN parrot TP	Graysby	French grunt	French grunt	Squirrel					2or3	2or3	2or3	3	3	3					2	2	2	2	2	2					0							Neo 1 (3)
Neo 1	34	00:19:59	Cubera snapper	Cubera snapper									2or3	1or2									3	3									0							Neo 1 (3)
Neo 1	35	00:20:21	PRN parrot TP										2or3										2										1	1	1	1	0	0		Neo 1 (3)
Neo 1	36	00:21:08	PRN parrot IP	PRN parrot IP	Coney								3	3	2or3								1	1	1								2	1	1	1	1	0		Neo 1 (3)
Neo 1	37	00:21:52	SLT parrot IP										2or3										2										1	0						Neo 1 (3)
Neo 1	38	00:22:55	RBD parrot TP										2or3										2										0							Neo 1 (3)
Neo 1	39	00:22:59	Barracuda										2										3										1	0					~80 cm long	Neo 1 (3)
Neo 1	40	00:22:38	Coney										2or3										1										0						Encountered while pursuing the barracuda	Neo 1 (3)
Neo 1	41	00:24:41	Rock beauty										3										2										0							Neo 1 (3)
Neo 1	42	00:24:57	Smooth trunk										1										1										0						Not very big	Neo 1 (3)
Neo 1	43	00:25:06	SLT parrot IP										2or3										2										1	1	1	0	1	0		Neo 1 (3)
Neo 1	44	00:25:36	Red hind										1										1										1	1	1	1	1	0		Neo 1 (3)
Wan 1	1	00:05:51	QUN parrot IP	QUN parrot IP									3	3									2	2									0						Near the lower size cutoff; 2 or the 4 were catchable size	Wan 1 (1)
Wan 1	2	00:06:09	Mutton snapper										1										3										1	0						Wan 1 (1)
Wan 1	3	00:09:39	Yellow goat	Yellow goat	Yellow goat	Yellow goat	Yellow goat	Yellow goat	Yellow goat	Saucereye porgy			2or3	2or3	2or3	2or3	2or3	2or3	2or3	2or3			2	2	2	2	2	2	2	2			8	0						Wan 1 (1)
Wan 1	4	00:12:14	RBD parrot TP										2or3										2										1	0						Wan 1 (1)
Wan 1	5	00:12:41	RBD parrot TP										2or3										3										1	0						Wan 1 (1)
Wan 1	6	00:13:01	Unknown ID										unknown										1										1	1	1	0	1	0		Wan 1 (1)
Wan 1	7	00:14:38	Bar jack										2										3										1	0						Wan 1 (1)
Wan 1	8	00:17:39	QUN parrot TP										2										3										1	0						Wan 1 (1)
Wan 1	9	00:17:56	Saucereye porgy										2or3										2										1	0						Wan 1 (1)
Wan 1	10	00:20:54	Coney										2										3										1	0						Wan 1 (1)
Mell 1	1	00:01:10	Whitespot file										2										2										1	1	1	1	1	0		Mell 1 (1)
Mell 1	2	00:01:42	Whitespot file	Bar jack									2	2									1	2									1	1	1	1	0	0		Mell 1 (1)
Mell 1	3	00:02:37	Saucereye porgy										2or3										2										1	0						Mell 1 (1)
Mell 1	4	00:07:31	RT parrot IP										2or3										2										1	1	1	0	0	0		Mell 1 (1)
Mell 1	5	00:08:29	Scrawled file										2										1										1	1	1	1	1	0		Mell 1 (1)
Mell 1	6	00:09:14	SLT parrot IP										2or3										3										1	1	1	1	1	0		Mell 1 (1)
Mell 1	7	00:10:00	Graysby										2										2										1	1	1	1	1	0		Mell 1 (1)
Mell 1	8	00:10:43	Lionfish										2										1										1	1	1	1	1	0		Mell 1 (1)
Mell 1	9	00:11:26	RBD parrot TP	Coney	Lionfish								2or3	2	2								1	1	1								2	1	0		1	0		Mell 1 (1)
Mell 1	10	00:11:50	Lionfish										2										1										1	1	1	1	1	0		Mell 1 (1)
Mell 1	11	00:13:24	SLT parrot IP										2or3										2										1	1	1	1	1	0		Mell 1 (1)
Mell 1	12	00:14:07	RBD parrot TP										2or3										2										0							Mell 1 (1)
Mell 1	13	00:14:37	SLT parrot IP										2or3										1										1	1	1	0	1	0		Mell 1 (1)
Mell 1	14	00:15:01	RBD parrot TP	Squirrel	Blackbar soldier								2or3	3	3								1	1	2								1	1	1	1	1	0		Mell 1 (1)
Mell 1	15	00:15:36	RBD parrot TP										2or3										1										1	1	1	0	1	1		Mell 1 (1)
Mell 1	16	00:16:02	RBD parrot TP										2or3										1										1	1	1	1	1	0		Mell 1 (1)
Mell 1	17	00:16:42	RT parrot TP										2or3										1										1	1	1	1	1	0		Mell 1 (1)
Mell 1	18	00:18:13	Coney										2or3										2										1	1	1	1	1	1		Mell 1 (1)
Mell 1	19	00:19:42	Yellow goat	Yellow goat	Blackbar soldier	Graysby							2or3	2or3	3	2							1	1	1	1							4	1	1	1	1	1		Mell 1 (1)
Mell 1	20	00:20:08	RBD parrot TP	Rock beauty									2or3	3									1	2									1	1	1	1	1	0		Mell 1 (1)
Mell 1	21	00:22:20	RBD parrot TP										2or3										1										1	1	0		1	1		Mell 1 (1)
Mell 1	22	00:24:17	Schoolmaster										3										2										1	0						Mell 1 (1)
Mell 1	23	00:24:27	Spotted goat										2or3										1										0							Mell 1 (1)
Mell 1	24	00:24:30	PRN parrot TP										2or3										1										1	1	1	1	1	0		Mell 1 (1)
Mell 1	25	00:24:35	PRN parrot TP										2or3										1										0							Mell 1 (1)
Mell 1	26	00:25:00	Yellow goat	Yellow goat	Blackbar soldier	Blackbar soldier	Squirrel	Squirrel	Bluestriped grunt				2or3	2or3	3	3	3	3	2or3				2	2	1	1	1	1	1				7	1	1	1	1	0		Mell 1 (1)
Mell 1	27	00:25:42	RBD parrot TP										2or3										1										1	1	1	1	1	0		Mell 1 (1)
Wil 1	1	00:00:18	RBD parrot TP										2or3										2										1	1	1	0	1	1		Wil 1 (1)
Wil 1	2	00:04:30	RT parrot IP										3										2										1	1	1	0	1	0	Shortly after encounters a yellow spotted stingray	Wil 1 (1)
Wil 1	3	00:06:48	SLT parrot TP										2or3										3										1	1	1	0	1	0		Wil 1 (1)
Wil 1	4	00:07:10	SLT parrot TP										2or3										2										1	1	1	1	1	1	Same fish	Wil 1 (1)
Wil 1	5	00:07:59	Porkfish										3										2										0							Wil 1 (1)
Wil 1	6	00:10:26	Bar jack										2										3										1	0						Wil 1 (1)
Wil 1	7	00:12:02	Tomtate	Tomtate	Lane snapper								3	3	2or3								2	2	2								0							Wil 1 (1)
Wil 1	8	00:13:06	Gray snapper										2										2										1	0						Wil 1 (1)
Wil 1	9	00:14:00	Unknown ID										unknown										3										0							Wil 1 (1)
Wil 1	10	00:14:56	Squirrel										3										2										1	1	0		1	1		Wil 1 (1)
Wil 1	11	00:19:27	Bar jack										2										3										1	0						Wil 1 (1)
Wil 1	12	00:19:43	Coney										2or3										2										1	1	1	1	1	0		Wil 1 (1)
Wil 1	13	00:24:12	RBD parrot IP										3										2										1	1	1	1	1	1		Wil 1 (1)
Wil 1	14	00:25:25	YT snapper										2or3										3										0							Wil 1 (1)
Wil 1	1	00:01:29	Coney										2or3										2										1	0						Wil 1 (2)
Wil 1	2	00:03:50	SLT parrot IP										3										1										1	1	0		1	1		Wil 1 (2)
Wil 1	3	00:06:02	Coney	Glasseye snapper	SLT parrot IP								2or3	3	3								2	2	2								2	1	1	1	1	0		Wil 1 (2)
Wil 1	4	00:07:22	Coney										2or3										2										1	1	0		1	1		Wil 1 (2)
Wil 1	5	00:12:37	Squid	Squid	White grunt								3	3	2or3								2	2	2								1	0						Wil 1 (2)
Wil 1	6	00:12:50	SLT parrot TP										2or3										3										0							Wil 1 (2)
Ari 1	1	00:00:20	Green moray										eel										1										1	1	1	0	0	0		Ari 1 (7)
Ari 1	2	00:01:22	Spotted moray										eel										1										0							Ari 1 (7)
Ari 1	3	00:01:53	RBD parrot TP	Lobster									2or3	lobster									1	1									2	1	1	1	0	0		Ari 1 (7)
Ari 1	4	00:03:13	Rock beauty										3										1										0							Ari 1 (7)
Ari 1	5	00:03:30	RBD parrot TP										2or3										3										0							Ari 1 (7)
Ari 1	6	00:03:52	Squirrel	Squirrel	Blackbar soldier								3	3	3								1	1	1								0							Ari 1 (7)
Ari 1	7	00:04:11	Coney										2or3										2										0							Ari 1 (7)
Ari 1	8	00:04:29	Coney										2or3										3										0							Ari 1 (7)
Ari 1	9	00:05:51	Schoolmaster										2or3										2										0							Ari 1 (7)
Ari 1	10	00:06:34	RBD parrot TP										2or3										2										0							Ari 1 (7)
Ari 1	11	00:07:34	Lionfish										2										1										1	1	1	1	1	0		Ari 1 (7)
Ari 1	12	00:09:10	PRN parrot TP	PRN parrot TP									3	3									2	2									0							Ari 1 (7)
Ari 1	13	00:09:21	Smooth trunk										1										2										0							Ari 1 (7)
Ari 1	14	00:09:58	Lionfish										2										1										1	1	1	1	1	0		Ari 1 (7)
Ari 1	15	00:10:20	Lionfish										2										1										1	1	1	1	1	0		Ari 1 (7)
Ari 1	16	00:10:56	RBD parrot TP										2or3										1										0							Ari 1 (7)
Ari 1	17	00:11:24	Squirrel	Squirrel	Squirrel								3	3	3								3	3	3								0							Ari 1 (7)
Ari 1	18	00:13:03	SLT parrot JP										3										1										1	1	1	1	1	0		Ari 1 (7)
Ari 1	19	00:14:05	Spider crab										crab										1										1	1	1	1	0	0		Ari 1 (7)
Ari 1	20	00:16:08	Squirrel	Squirrel	Blackbar soldier								3	3	3								2	2	2								0							Ari 1 (7)
Ari 1	21	00:16:20	Schoolmaster										2or3										3										0							Ari 1 (7)
Ari 1	22	00:16:57	Dog snapper										1										3										1	1	1	1	1	0		Ari 1 (7)
Ari 1	23	00:18:23	PRN parrot TP										2or3										1										1	1	1	1	1	0		Ari 1 (7)
Ari 1	24	00:18:44	Yellow goat	Yellow goat	Squirrel								2or3	2or3	3								2	2	2								0							Ari 1 (7)
Ari 1	25	00:19:15	Lionfish										2										2										1	1	1	1	1	0		Ari 1 (7)
Ari 1	26	00:20:01	Squirrel										3										2										0							Ari 1 (7)
Ari 1	27	00:20:53	Blackbar soldier	Blackbar soldier	Squirrel								3	3	3								2	2	2								0							Ari 1 (7)
Ari 1	28	00:21:00	Squirrel	Squirrel	Blackbar soldier	Blackbar soldier	Squirrel	Graysby	Spider crab				3	3	3	3	3	2or3	crab				1	1	1	1	1	1	1				7	1	1	1	0			Ari 1 (7)
Ari 1	29	00:23:22	Schoolmaster	Schoolmaster									2or3	2or3									1	1									0							Ari 1 (7)
Ari 1	30	00:23:41	YF grouper										1										2										1	1	1	1	1	0		Ari 1 (7)
Ari 1	31	00:25:16	RBD parrot TP										2or3										2										0							Ari 1 (7)
Ari 1	1	00:00:04	PRN parrot TP	Lionfish	Blackbar soldier	Blackbar soldier							2or3	2	3	3							1	1	1	1							2	1	1	1	1	0		Ari 1 (8)
Ari 1	2	00:00:30	Coney										2or3										1										0							Ari 1 (8)
Ari 1	3	00:00:50	RBD parrot IP										3										1										0							Ari 1 (8)
Ari 1	4	00:02:34	PRN parrot TP										2or3										1										1	1	1	1	1	0		Ari 1 (8)
Ari 1	5	00:03:35	Squirrel	Rock beauty									3	3									2	3									0							Ari 1 (8)
Ari 1	6	00:04:38	QUN parrot IP										2or3										2										0							Ari 1 (8)
Ari 1	7	00:05:15	PRN parrot TP										2or3										2										0							Ari 1 (8)
Ari 1	8	00:06:44	SLT parrot TP										2										2										1	1	1	0	1	0		Ari 1 (8)
Ari 1	9	00:08:16	Red hind										2or3										2										1	1	1	1	1	0	at 8:41 Ari sneezes twice	Ari 1 (8)
Ari 1	10	00:09:49	Coney										3										2										0							Ari 1 (8)
Ari 1	11	00:12:04	RBD parrot TP	SLT parrot IP									2or3	2									2	2									2	1	1	1	1	0		Ari 1 (8)
Ari 1	12	00:13:16	RBD parrot TP										2or3										3										0							Ari 1 (8)
Ari 1	13	00:14:43	Bar jack	Bar jack									2or3	2or3									1	1									1	1	1	1	1	0		Ari 1 (8)
Ari 1	14	00:15:36	Spanish hogfish	Blackbar soldier	Blackbar soldier	PRN parrot TP	Graysby						2or3	3	3	3	2						1	1	1	1	1						5	1	1	0	1	0		Ari 1 (8)
Ari 1	15	00:16:15	Lionfish										2										1										0							Ari 1 (8)
Ari 1	16	00:16:22	Coney										2or3										3										0							Ari 1 (8)
Ari 1	17	00:18:19	YT snapper										1or2										3										0							Ari 1 (8)
Ari 1	18	00:19:15	RBD parrot TP										2or3										3										0							Ari 1 (8)
Ari 1	19	00:20:00	Coney										2										3										0							Ari 1 (8)
Ari 1	20	00:22:15	Squirrel										3										1										0							Ari 1 (8)
Ari 1	21	00:22:25	RBD parrot IP										3										2										0							Ari 1 (8)
Ari 1	22	00:22:31	White grunt	PRN parrot TP									2or3	2or3									1	2									0							Ari 1 (8)
Ari 1	23	00:22:51	Schoolmaster										2or3										3										0							Ari 1 (8)
Ari 1	24	00:23:12	Glasseye snapper	Squirrel									3	3									2	2									0							Ari 1 (8)
Ari 1	25	00:23:38	RBD parrot TP										2or3										3										0							Ari 1 (8)
Ari 1	26	00:24:21	Schoolmaster										2or3										2										0							Ari 1 (8)
Ari 1	27	00:24:41	Yellow goat	Yellow goat	Yellow goat	Yellow goat							2	2	2	2or3							3	3	2	2							0							Ari 1 (8)
Ari 1	28	00:25:45	PRN parrot TP										2or3										2										0							Ari 1 (8)
Cua 1	1	00:02:04	RBD parrot TP										2or3										2										1	1	1	1	1	1		Cua 1 (2)
Cua 1	2	00:02:58	Coney										2or3										2										1	1	1	1	1	0		Cua 1 (2)
Cua 1	3	00:05:46	Coney										2or3										1										1	1	1	1	1	0		Cua 1 (2)
Cua 1	4	00:11:15	Bar jack										2or3										2										1	0						Cua 1 (2)
Cua 1	5	00:13:45	QUN parrot IP										2or3										2										1	1	1	1	1	0		Cua 1 (2)
Cua 1	6	00:14:31	RBD parrot TP										2or3										2										1	1	1	1	1	0		Cua 1 (2)
Cua 1	7	00:16:02	RBD parrot TP										2or3										3										1	1	1	1	1	0		Cua 1 (2)
Cua 1	8	00:17:42	Schoolmaster	Squirrel									2	3									3	1									2	1	1	1	1	1		Cua 1 (2)
Cua 1	9	00:21:55	Coney										2or3										2										1	1	1	1	1	0		Cua 1 (2)
Cua 1	10	00:23:29	Coney										2or3										2										1	1	0		1	0		Cua 1 (2)
ChiB 2	1	00:00:12	RBD parrot TP	White grunt	PRN parrot TP								2or3	2or3	2or3								2	2	3								1	1	1	0	1	0		ChiB 2(1)
ChiB 2	2	00:00:28	Spotted goat	PRN parrot TP	SLT parrot IP								2or3	2or3	2or3								2	2	2								3	0						ChiB 2(1)
ChiB 2	3	00:01:58	RBD parrot IP										3										1										1	1	1	0	1	0		ChiB 2(1)
ChiB 2	4	00:02:27	Coney	RBD parrot IP									1or2	3									3	1									2	0						ChiB 2(1)
ChiB 2	5	00:03:07	RBD parrot TP										2or3										1										1	0						ChiB 2(1)
ChiB 2	6	00:03:28	RBD parrot IP										3										1										1	1	1	0	1	0		ChiB 2(1)
ChiB 2	7	00:03:51	RBD parrot TP	RBD parrot IP									2or3	3									2	2									1	1	1	0	1	0		ChiB 2(1)
ChiB 2	8	00:04:14	RBD parrot IP	Coney									3	3									1	1									1	1	1	1	1	0		ChiB 2(1)
ChiB 2	9	00:04:47	SLT parrot IP	Rock beauty	Caesar grunt								2	3	3								3	3	3								1	1	1	0	1	0		ChiB 2(1)
ChiB 2	10	00:05:44	RBD parrot IP	RBD parrot IP	RBD parrot IP								3	3	3								3	3	2								3	1	1	0	1	0		ChiB 2(1)
ChiB 2	11	00:06:58	French grunt										3										1										1	1	1	1	1	1		ChiB 2(1)
ChiB 2	12	00:07:30	Rock beauty	RBD parrot IP									3	3									2	2									2	1	1	1	1	0		ChiB 2(1)
ChiB 2	13	00:08:04	RBD parrot TP										2or3										3										1	0						ChiB 2(1)
ChiB 2	14	00:08:17	SLT parrot IP										2or3										2										0							ChiB 2(1)
ChiB 2	15	00:10:03	Squirrel	RBD parrot IP									3	3									3	3									2	0						ChiB 2(1)
ChiB 2	16	00:11:15	Yellow goat	Yellow goat	Yellow goat	Yellow goat							2or3	2or3	2or3	2or3							3	3	3	3							0							ChiB 2(1)
ChiB 2	17	00:11:32	RBD parrot IP										3										1										1	1	1	1	1	0		ChiB 2(1)
ChiB 2	18	00:12:56	Bar jack	RBD parrot TP									2	2or3									3	1									1	1	1	0	0	0		ChiB 2(1)
ChiB 2	19	00:13:48	Coney										3										2										0							ChiB 2(1)
ChiB 2	20	00:14:29	RBD parrot IP										3										2										1	1	1	0	1	0		ChiB 2(1)
ChiB 2	21	00:14:43	Honeycomb cow										1										1										0							ChiB 2(1)
ChiB 2	22	00:14:57	RBD parrot IP	RBD parrot IP									3	3									1	1									1	1	1	0	1	0		ChiB 2(1)
ChiB 2	23	00:16:27	Spider crab	Spider crab									crab	crab									1	1									1	1	1	1	0	0		ChiB 2(1)
ChiB 2	24	00:17:38	Spider crab										crab										1										1	1	1	1	0	0		ChiB 2(1)
ChiB 2	25	00:18:31	RBD parrot TP										2or3										1										1	1	1	0	1	0		ChiB 2(1)
ChiB 2	26	00:19:47	RBD parrot TP										2or3										1										1	1	1	1	1	0		ChiB 2(1)
ChiB 2	27	00:20:22	RBD parrot IP										3										2										1	1	1	1	1	0		ChiB 2(1)
ChiB 2	28	00:20:48	RBD parrot IP	RBD parrot IP	RBD parrot IP								3	3	3								2	3	2								1	0						ChiB 2(1)
ChiB 2	29	00:21:24	Coney										2or3										1										0							ChiB 2(1)
ChiB 2	30	00:22:47	Spider crab										crab										2										1	1	1	1	0	0		ChiB 2(1)
ChiB 2	31	00:25:41	Yellow goat										3										2										0							ChiB 2(1)
ChiB 2	32	00:25:56	Saucereye porgy										2or3										3										0							ChiB 2(1)
Mell 1	1	00:01:25	Gray snapper										2or3										2										0							Mell 1 (2)
Mell 1	2	00:02:25	RBD parrot TP	RT parrot IP	RT parrot IP								2or3	2or3	2or3								2	2	2								2	1	1	0	1	0		Mell 1 (2)
Mell 1	3	00:02:51	RT parrot IP										2or3										1										1						Same fish that was hit in the last attempt	Mell 1 (2)
Mell 1	4	00:03:42	RBD parrot TP										2or3										2										1	1	0		1	0		Mell 1 (2)
Mell 1	5	00:04:41	Spotted moray										eel										1										0							Mell 1 (2)
Mell 1	6	00:06:16	RBD parrot IP	Squirrel									3	3									1	1									0							Mell 1 (2)
Mell 1	7	00:06:25	Spotted goat										2or3										1										1	1	1	1	1	0		Mell 1 (2)
Mell 1	8	00:07:38	Coney	RBD parrot TP									2or3	2or3									2	2									2	1	1	1	1	0		Mell 1 (2)
Mell 1	9	00:08:27	PRN parrot TP										2or3										1										1	1	1	1	1	0		Mell 1 (2)
Mell 1	10	00:09:08	RBD parrot TP										2or3										1										1	1	1	1	1	0		Mell 1 (2)
Mell 1	11	00:09:59	Coney										2or3										1										1	1	1	1	1	0		Mell 1 (2)
Mell 1	12	00:11:13	Lionfish										2or3										1										0							Mell 1 (2)
Mell 1	13	00:11:17	SLT parrot IP										2or3										2										1	0						Mell 1 (2)
Mell 1	14	00:11:29	RBD parrot TP	SLT parrot IP									2or3	2or3									1	1									2	1	1	1	1	0		Mell 1 (2)
Mell 1	15	00:11:49	PRN parrot TP										2or3										1										1	1	0		1	0		Mell 1 (2)
Mell 1	16	00:12:03	PRN parrot TP										2or3										2										1	1	1	1	1	0		Mell 1 (2)
Mell 1	17	00:13:14	YT snapper										2or3										3										0							Mell 1 (2)
Mell 1	18	00:13:36	RBD parrot TP										2or3										1										1	0						Mell 1 (2)
Mell 1	19	00:13:50	PRN parrot TP										2or3										3										0							Mell 1 (2)
Mell 1	20	00:13:59	SLT parrot JP										2or3										3										1	1	1	1	1	0		Mell 1 (2)
Mell 1	21	00:14:34	PRN parrot TP										2or3										1										1	1	1	1	1	0		Mell 1 (2)
Mell 1	22	00:15:06	Graysby										2										1										1	1	1	1	1	1		Mell 1 (2)
Mell 1	23	00:16:14	Gray snapper										1										3										1	0						Mell 1 (2)
Mell 1	24	00:17:52	Bar jack	RBD parrot TP									2	2or3									2	3									1	1	0		1	1	Highhat seen at 19:55	Mell 1 (2)
Mell 1	25	00:19:55	Blackbar soldier	Blackbar soldier	Blackbar soldier	Glasseye snapper	Graysby	Unknown ID					3	3	3	3	2or3	unknown					1	1	1	1	1	1					6	1	0		1	0		Mell 1 (2)
Mell 1	26	00:21:37	PRN parrot TP										2or3										1										1	1	1	1	1	0		Mell 1 (2)
Mell 1	27	00:22:10	Lionfish										2										1										1	1	1	0	1	0		Mell 1 (2)
Mell 1	28	00:24:31	RBD parrot TP										2or3										1										1	1	1	0	1	0		Mell 1 (2)
Mell 1	29	00:25:09	Schoolmaster	Schoolmaster	SLT parrot IP	PRN parrot TP	Ocean trigger						2	1or2	2or3	2or3	2						3	3	3	3	3						5	1	1	1	1	0	Triggerfish was large; 2-3lbs	Mell 1 (2)
Mell 1	1	00:04:47	PRN parrot TP										2or3										2										1	0						Mell 1 (3)
Mell 1	2	00:05:58	RBD parrot TP										2or3										3										1	1	0		1	0		Mell 1 (3)
Mell 1	3	00:07:12	YT parrot IP										2or3										1										1	1	1	0	1	0		Mell 1 (3)
Mell 1	4	00:08:45	SLT parrot TP										2										1										1	1	1	1	1	0		Mell 1 (3)
Mell 1	5	00:10:23	YF grouper										1										2										1	1	1	0	1	0	Fish hid in a coral formation. Mell's partner got it out at 13:49.	Mell 1 (3)
Mell 1	6	00:12:24	Spider crab										crab										1										1	1	1	1	0	0		Mell 1 (3)
Nan 1	1	00:01:43	RBD parrot IP	YT snapper	RBD parrot TP								3	1or2	2or3								1	3	1								3	1	1	0	1	0	Start data collection at 1:00, not the first fish encounter of the video.	Nan 1 (4)
Nan 1	2	00:03:22	Gray snapper	RT parrot TP	RT parrot TP	RT parrot IP	RT parrot IP	SLT parrot IP	RBD parrot IP				2or3	2	2	2	2	2	3				2	3	3	3	3	3	3				0							Nan 1 (4)
Nan 1	3	00:03:45	RBD parrot IP										3										1										1	1	1	1	1	0	Fish sent to the bottom as an attractant for a large snapper that has been in the area.	Nan 1 (4)
Nan 1	4	00:05:04	RBD parrot TP										2or3										2										1	1	1	0	1	0		Nan 1 (4)
Nan 1	5	00:06:59	YT snapper										1										3										1	0						Nan 1 (4)
Nan 1	6	00:09:30	Smooth trunk										1										2										0							Nan 1 (4)
Nan 2	1	00:01:30	Red hind										3										2										0							Nan 2 (1)
Nan 2	2	00:04:08	SLT parrot IP										2or3										1										1	0						Nan 2 (1)
Nan 2	3	00:05:55	White grunt	White grunt	Coney	RBD parrot IP	RBD parrot IP						2or3	2or3	3	3	3						3	3	3	3	3						4	1	1	1	1	0		Nan 2 (1)
Nan 2	4	00:07:41	PRN parrot TP	PRN parrot TP	Bluestriped grunt	Bluestriped grunt	Yellow goat	Yellow goat	RBD parrot IP	Spotted goat			2or3	2or3	2or3	2or3	2or3	2	3	2or3			3	3	3	3	3	3	3	3			3	1	1	1	1	0		Nan 2 (1)
Nan 2	5	00:10:09	White grunt	SLT parrot IP	White grunt	SLT parrot IP	RBD parrot IP	White grunt	White grunt	Coney	SLT parrot TP	SLT parrot TP	2or3	2or3	2	2	3	2or3	2or3	2or3	2	2	3	3	2	2	2	2	2	1	3	3	0						Didn't shoot any, then left the area!	Nan 2 (1)
Nan 2	6	00:15:30	White grunt										2or3										3										0							Nan 2 (1)
Nan 2	7	00:16:58	Yellow goat	Yellow goat	Yellow goat	Yellow goat							3	3	3	3							2	2	2	2							0							Nan 2 (1)
Nan 2	8	00:17:04	Horse eye jack	Horse eye jack	Horse eye jack	Horse eye jack	Horse eye jack	Horse eye jack	Horse eye jack	Horse eye jack	Horse eye jack	Horse eye jack	2	2	2	2	2	2	2	2	2	2	1	1	1	1	1	2	2	2	2	2	0							Nan 2 (1)
Nan 2	9	00:17:29	Schoolmaster	Schoolmaster	Caesar grunt	SLT parrot IP							1	1or2	2	2							3	2	2	3							1	1	0		1	0		Nan 2 (1)
Nan 2	10	00:19:42	Gray snapper										1or2										1										1	1	1	1	0	0		Nan 2 (1)
Nan 2	11	00:20:45	YT snapper	Coney	SLT parrot IP	Squirrel							1or2	2	2or3	3							3	3	3	2							4	1	1	0	1	0		Nan 2 (1)
Nan 2	12	00:22:07	Caesar grunt										2or3										2										0							Nan 2 (1)
Nan 2	13	00:23:57	Schoolmaster										1										3										0							Nan 2 (1)
Nan 2	14	00:24:18	Spanish hogfish										2or3										2										0							Nan 2 (1)
Nan 2	15	00:24:47	Gray snapper										1										1										1	0						Nan 2 (1)
Nan 2	16	00:25:04	Schoolmaster										1										1										1	0						Nan 2 (1)
Nan 2	17	00:25:43	Gray snapper										1										2										1	0						Nan 2 (1)
Nan 2	1	00:00:20	Spanish hogfish										2or3										2										0						at 0:23 knocks off a Diadema to attract the fish back	Nan 2 (2)
Nan 2	2	00:00:58	SLT parrot IP										2or3										1										0							Nan 2 (2)
Nan 2	3	00:01:03	Schoolmaster										1										3										0							Nan 2 (2)
Nan 2	4	00:03:43	YT snapper										2or3										3										0							Nan 2 (2)
Nan 2	5	00:08:58	RBD parrot IP	YT parrot IP									3	2or3									1	2									0							Nan 2 (2)
Nan 2	6	00:09:17	Sailors choice										2										1										1	1	1	0	0	0		Nan 2 (2)
Nan 2	7	00:12:04	SLT parrot IP										3										1										0							Nan 2 (2)
Nan 2	8	00:18:56	YT parrot IP										2or3										1										0							Nan 2 (2)
Nan 2	9	00:19:06	SLT parrot IP										2or3										2										0							Nan 2 (2)
Nan 2	10	00:19:25	SLT parrot IP										2or3										3										0							Nan 2 (2)
Nan 2	11	00:20:48	Gray snapper										1										1										1	1	1	1	1	0		Nan 2 (2)
Neo 1	1	00:00:06	RBD parrot IP	PRN parrot IP	RBD parrot TP								3	3	2or3								1	1	1								2	1	1	0	1	0		Neo 1 (4)
Neo 1	2	00:01:38	Lionfish										2or3										3										0							Neo 1 (4)
Neo 1	3	00:02:33	Coney	Coney									2or3	2or3									2	2									0							Neo 1 (4)
Neo 1	4	00:03:51	PRN parrot TP										2or3										3										0							Neo 1 (4)
Neo 1	5	00:04:57	Spotted goat										2or3										2										0							Neo 1 (4)
Neo 1	6	00:05:10	Bluestriped grunt	White grunt	Lane snapper	Lane snapper							2	2or3	2	2							3	3	3	3							4	0						Neo 1 (4)
Neo 1	7	00:05:35	Lane snapper										2										2										0							Neo 1 (4)
Neo 1	8	00:06:37	Bluestriped grunt										2										2										1	0						Neo 1 (4)
Neo 1	9	00:06:56	PRN parrot TP										2or3										1										1	1	1	0	1	0		Neo 1 (4)
Neo 1	10	00:07:28	RBD parrot TP	Yellow goat	Yellow goat	Yellow goat	Yellow goat	Yellow goat	Yellow goat				2or3	2	2	2	2	2or3	2or3				3	3	3	3	3	2	2				0							Neo 1 (4)
Neo 1	11	00:08:00	Coney										2or3										1										0							Neo 1 (4)
Neo 1	12	00:08:04	SLT parrot IP										2										2										1	0						Neo 1 (4)
Neo 1	13	00:08:15	Coney	Tomtate	Spanish hogfish								2	2or3	2								2	2	3								0						Unclear why he passed up so many decent fish. Turns camera off at 9:01	Neo 1 (4)
Neo 1	1	00:03:10	SLT parrot IP										2or3										2										1	1	1	1	1	0	Started data collection at 0:13; don't count southern stingray at beginning.	Neo 1 (5)
Neo 1	2	00:03:37	PRN parrot TP										2or3										1										1	1	1	1	1	0		Neo 1 (5)
Neo 1	3	00:06:09	RBD parrot TP	RBD parrot TP									2or3	2or3									2	2									0							Neo 1 (5)
Neo 1	4	00:06:50	White grunt										2or3										2										0							Neo 1 (5)
Neo 1	5	00:07:11	Lionfish										2										1										1	1	1	1	0	0		Neo 1 (5)
Neo 1	6	00:08:25	Glasseye snapper										3										1										0							Neo 1 (5)
Neo 1	7	00:09:20	PRN parrot TP										2or3										2										0							Neo 1 (5)
Neo 1	1	00:02:00	RBD parrot TP										2or3										3										0							Neo 1 (6)
Neo 1	2	00:04:16	Lionfish	Lionfish									2or3	2or3									1	1									0							Neo 1 (6)
Neo 1	3	00:06:25	Saucereye porgy										3										1										0							Neo 1 (6)
Neo 1	4	00:06:46	RBD parrot TP										2or3										2										0							Neo 1 (6)
Wan 1	1	00:02:57	YT parrot IP										2or3										2										1	1	1	0	1	1		Wan 1 (2)
Wan 1	2	00:04:16	YT snapper										2or3										3										0							Wan 1 (2)
Wan 1	3	00:06:41	QUN parrot IP										3										3										0							Wan 1 (2)
Wan 1	4	00:06:53	Smooth trunk										1										3										0							Wan 1 (2)
Par 1	1	00:00:12	Coney										2or3										2										1	1	0		1	0		Par 1 (2)
Par 1	2	00:02:09	SLT parrot IP										2or3										2										0							Par 1 (2)
Par 1	3	00:02:23	Red hind										1or2										2										1	1	1	0	1	0		Par 1 (2)
Par 1	4	00:03:55	Spotted goat	RT parrot IP									3	3									2	2									0							Par 1 (2)
Par 1	5	00:08:58	Spotted goat	SLT parrot IP									2or3	2or3									3	3									0							Par 1 (2)
Par 1	6	00:10:42	Nassau grouper										2										3										1	1	1	1	1	0		Par 1 (2)
Par 1	7	00:16:07	Red hind										2or3										2										1	1	1	1	1	0		Par 1 (2)
Par 1	8	00:17:46	Red hind										2or3										1										1	1	1	1	1	0		Par 1 (2)
Par 1	9	00:20:45	SLT parrot IP										2or3										2										1	1	1	0	1	0		Par 1 (2)
Par 1	10	00:25:05	SLT parrot IP										2or3										2										1	0						Par 1 (2)
Par 1	1	00:01:11	White grunt										3										2										0							Par 1 (3)
Par 1	2	00:04:16	SLT parrot IP	SLT parrot TP									3	2									2	2									2	0						Par 1 (3)
Par 1	3	00:16:45	Red hind										2										2										1	0						Par 1 (3)
Par 1	4	00:17:32	SLT parrot IP										2or3										2										0							Par 1 (3)
Par 1	5	00:24:41	SLT parrot IP										2or3										2										1	1	1	1	1	1		Par 1 (3)
Par 1	6	00:25:58	Red hind										1or2										1										1	1	1	1	1	0		Par 1 (3)
Par 1	1	00:04:20	QUN parrot IP	SLT parrot IP									2or3	3									2	2									0							Par 1 (4)
Par 1	2	00:06:18	RBD parrot IP	YT parrot IP	YT parrot IP	YT parrot IP	YT parrot IP	YT parrot IP	YT parrot IP	YT parrot IP	YT parrot IP	YT parrot IP	3	3	3	3	3	3	3	3	3	3	3	3	3	3	3	3	3	3	3	3	0							Par 1 (4)
Par 1	3	00:08:20	Dog snapper	White grunt									1	2or3									3	3									1	1	1	1	0	0		Par 1 (4)
Par 1	4	00:12:46	RT parrot TP	YT parrot IP									2or3	2or3									2	2									1	1	1	0	1	0		Par 1 (4)
Par 1	5	00:13:33	RT parrot IP	RT parrot IP	RT parrot IP	RT parrot IP	RT parrot IP	RT parrot IP	SLT parrot IP				2or3	2or3	2or3	2or3	2or3	2or3	2or3				3	3	3	3	3	3	3				1	1	1	1	1	0		Par 1 (4)
Par 1	6	00:14:34	RT parrot IP										2or3										3										1	1	0		1	0		Par 1 (4)
Ari 2	1	00:03:48	Bar jack	Bar jack									2or3	2or3									2	2									0							Ari 2 (1)
Ari 2	2	00:04:10	PRN parrot TP										2or3										2										1	1	1	1	1	0		Ari 2 (1)
Ari 2	3	00:05:20	QUN parrot IP	QUN parrot IP									3	3									2	2									0							Ari 2 (1)
Ari 2	4	00:07:05	RBD parrot TP										2or3										1										0							Ari 2 (1)
Ari 2	5	00:07:52	RBD parrot IP										3										1										0							Ari 2 (1)
Ari 2	1	00:00:10	Spanish hogfish	Lionfish									1or2	2									2	2									2	1	1	1	1	0		Ari 2 (2)
Ari 2	2	00:01:20	RBD parrot TP	RBD parrot IP									2or3	3									2	2									1	1	1	1	1	0		Ari 2 (2)
Ari 2	3	00:02:08	RBD parrot TP										2or3										1										1	1	1	1	1	0		Ari 2 (2)
Ari 2	4	00:03:17	RBD parrot TP	Lobster	Lobster								2or3	lobster	lobster								2	2	2								2	1	1	1	0	0	Takes both lobster	Ari 2 (2)
Ari 2	5	00:04:02	Lobster										lobster										1										1	1	1	1	0	0		Ari 2 (2)
Ari 2	6	00:05:18	QUN parrot IP										3										2										0							Ari 2 (2)
Ari 2	7	00:05:20	SLT parrot IP	PRN parrot TP									2or3	2or3									3	1									2	1	1	0	1	0		Ari 2 (2)
Ari 2	8	00:05:45	RBD parrot IP										3										1										0							Ari 2 (2)
Ari 2	9	00:06:00	RBD parrot TP										2or3										1										1	1	1	1	1	0		Ari 2 (2)
Ari 2	10	00:07:02	PRN parrot TP										2or3										1										1	1	1	0	1	1	The spear sticks into a live coral colony.	Ari 2 (2)
Ari 2	11	00:07:13	Lionfish										2or3										1										0							Ari 2 (2)
Ari 2	12	00:07:42	PRN parrot TP										2or3										1										1	1	1	1	1	0		Ari 2 (2)
Ari 2	13	00:08:36	RBD parrot TP	RBD parrot TP									2or3	2or3									3	3									0							Ari 2 (2)
Ari 2	14	00:08:50	SLT parrot IP										2or3										1										1	1	1	1	1	1		Ari 2 (2)
Ari 2	15	00:09:53	Lionfish										2										1										1	1	1	1	1	0		Ari 2 (2)
Ari 2	16	00:10:36	RBD parrot TP										2or3										2										0							Ari 2 (2)
Ari 2	17	00:11:42	RBD parrot IP	PRN parrot TP									3	2or3									1	2									2	1	1	0	1	0		Ari 2 (2)
Ari 2	18	00:13:08	RT parrot TP										2or3										3										0							Ari 2 (2)
Ari 2	19	00:14:04	RBD parrot TP										2or3										2										0							Ari 2 (2)
Ari 2	20	00:14:41	PRN parrot TP										2or3										3										0							Ari 2 (2)
Ari 2	21	00:15:42	Saucereye porgy										2or3										3										0							Ari 2 (2)
Ari 2	22	00:16:25	RBD parrot TP	SLT parrot IP									2or3	2or3									1	1									2	1	1	0	1	0		Ari 2 (2)
Ari 2	23	00:16:56	PRN parrot TP	RBD parrot TP	RBD parrot IP								2or3	2or3	3								1	1	1								1	1	1	1	1	0		Ari 2 (2)
Ari 2	24	00:17:37	RBD parrot TP	PRN parrot TP	Red hind								2or3	2or3	1or2								2	2	2								3	1	1	1	1	0		Ari 2 (2)
Ari 2	25	00:18:47	PRN parrot TP										2or3										2										0							Ari 2 (2)
Ari 2	26	00:20:55	PRN parrot TP										2or3										2										1	1	1	1	1	0		Ari 2 (2)
Ari 2	27	00:21:28	Lionfish										2										1										1	1	1	1	1	1		Ari 2 (2)
Ari 2	28	00:22:42	SLT parrot TP										2										3										1	0						Ari 2 (2)
Ari 2	29	00:22:50	PRN parrot TP										2or3										2										0							Ari 2 (2)
Ari 2	30	00:23:14	QUN parrot IP	SLT parrot IP									3	2or3									2	2									2	1	1	0	1	1		Ari 2 (2)
Ari 2	31	00:24:33	RBD parrot TP										2or3										2										0							Ari 2 (2)
Ari 2	32	00:25:12	PRN parrot TP										2or3										1										0							Ari 2 (2)
Ari 2	33	00:25:47	RBD parrot TP	PRN parrot TP									2or3	2or3									2	3									0							Ari 2 (2)
Ari 2	1	00:00:25	Spotted goat										2or3										2										0							Ari 2 (4)
Ari 2	2	00:00:37	Whitespot file	Bigeye									2	3									2	2									2	1	1	1	1	0		Ari 2 (4)
Ari 2	3	00:01:19	Whitespot file										2										1										1	1	1	1	1	0	Same file fish	Ari 2 (4)
Ari 2	4	00:01:52	RBD parrot IP	RBD parrot IP	RBD parrot TP	RBD parrot IP							3	3	2or3	3							3	3	3	3							0							Ari 2 (4)
Ari 2	5	00:02:26	Lionfish	Lionfish									2	2									2	2									0							Ari 2 (4)
Ari 2	6	00:02:45	Squirrel										3										1										0							Ari 2 (4)
Ari 2	7	00:03:02	Saucereye porgy										3										2										0							Ari 2 (4)
Ari 2	8	00:03:50	Snapper sp.										2or3										3										0							Ari 2 (4)
Ari 2	9	00:07:49	PRN parrot TP										2or3										2										0							Ari 2 (4)
Ari 2	10	00:07:54	Graysby										2or3										1										1	0						Ari 2 (4)
Ari 2	11	00:08:12	RBD parrot IP										3										2										0							Ari 2 (4)
Ari 2	12	00:08:22	Schoolmaster	Schoolmaster	Schoolmaster	Schoolmaster							2or3	2	2	2							2	2	2	2							4	1	1	1	1	0		Ari 2 (4)
Ari 2	13	00:09:15	Schoolmaster	Tomtate	Squirrel	Schoolmaster							2	3	3	2							1	1	1	1							3	1	1	1	1	0		Ari 2 (4)
Ari 2	14	00:09:50	White grunt										3										1										0							Ari 2 (4)
Ari 2	15	00:10:01	Schoolmaster										2										2										1	1	0		1	0		Ari 2 (4)
Ari 2	16	00:11:08	SLT parrot IP										3										2										0							Ari 2 (4)
Ari 2	1	00:00:33	SLT parrot IP										2or3										1										1	1	1	1	1	0		Ari 2 (5)
Ari 2	2	00:03:02	Lobster										lobster										1										1	1	1	1	0	0		Ari 2 (5)
Ari 2	3	00:03:31	QUN parrot IP										2or3										2										0							Ari 2 (5)
Ari 2	4	00:03:39	PRN parrot TP										2or3										1										1	1	1	0	1	0		Ari 2 (5)
Ari 2	5	00:04:03	RBD parrot IP										3										1										0							Ari 2 (5)
Ari 2	6	00:04:10	RBD parrot TP										2or3										1										0							Ari 2 (5)
ChiB 2	1	00:01:08	RBD parrot TP	RBD parrot IP	SLT parrot IP								2or3	3	2or3								1	1	2								1	1	0		1	0		ChiB 2 (2)
ChiB 2	2	00:03:54	RBD parrot TP										2or3										3										0							ChiB 2 (2)
ChiB 2	3	00:04:08	Spotted moray										eel										1										1	1	1	0	1	0		ChiB 2 (2)
ChiB 2	4	00:05:48	RBD parrot TP	PRN parrot TP									2or3	2or3									2	2									1	1	1	0	1	0		ChiB 2 (2)
ChiB 2	5	00:06:12	Spotted goat	RBD parrot IP									2or3	3									1	2									0						At 7:15 turns the camera on himself and swims for a while	ChiB 2 (2)
ChiB 2	6	00:07:48	Coney	Coney	Yellow goat	Yellow goat	Yellow goat	Yellow goat	Spotted goat	Yellow goat	Yellow goat	Yellow goat	2or3	2or3	2	2	2	2	2	2or3	2or3	2or3	2	2	2	2	2	2	2	2	2	2	0							ChiB 2 (2)
ChiB 2	7	00:08:35	SLT parrot TP										2										1										1	1	1	0	1	0		ChiB 2 (2)
ChiB 2	8	00:09:19	Spider crab										crab										1										1	1	1	1	0	0		ChiB 2 (2)
ChiB 2	9	00:16:09	RBD parrot IP	Coney									3	3									1	1									1	1	1	1	1	0		ChiB 2 (2)
ChiB 2	10	00:16:49	RBD parrot TP	Yellow goat	Yellow goat	Yellow goat	Yellow goat	Yellow goat	Yellow goat	Yellow goat	Yellow goat	Yellow goat	2or3	2	2	2	2	2or3	2or3	2or3	2or3	2or3	1	1	1	1	1	1	1	1	1	1	1	1	1	1	1	0		ChiB 2 (2)
ChiB 2	11	00:18:13	Squid	Squid									2	2									3	3									0							ChiB 2 (2)
ChiB 2	12	00:18:40	Squirrel										3										2										1	1	1	1	1	0		ChiB 2 (2)
ChiB 2	13	00:21:27	Squirrel										3										1										0							ChiB 2 (2)
ChiB 2	14	00:23:38	Spotted goat	Saucereye porgy									2or3	2or3									3	3									0							ChiB 2 (2)
ChiB 2	15	00:23:51	Spotted goat	PRN parrot TP									2or3	2or3									1	1									1	1	1	1	1	0		ChiB 2 (2)
ChiB 2	16	00:25:26	White grunt	RBD parrot IP									2or3	3									2	2									1	0						ChiB 2 (2)
Mell 2	1	00:01:10	White grunt										2or3										1										1	1	1	1	1	0	Mell is animated in this video.	Mell 2 (1)
Mell 2	2	00:02:40	RBD parrot TP										2or3										3										0							Mell 2 (1)
Mell 2	3	00:03:24	Lobster										lobster										1										1	1	1	1	0	0		Mell 2 (1)
Mell 2	4	00:04:45	Lionfish	Lionfish	Lionfish								2or3	2	2								1	1	1								0							Mell 2 (1)
Mell 2	5	00:05:24	Yellow goat	Yellow goat	Yellow goat								2or3	2or3	2or3								1	1	1								1	1	1	1	1	0		Mell 2 (1)
Mell 2	6	00:06:24	Yellow goat										2or3										2										0							Mell 2 (1)
Mell 2	7	00:06:29	RBD parrot TP	RBD parrot IP									2or3	3									3	3									1	1	1	0	1	0		Mell 2 (1)
Mell 2	8	00:07:25	Saucereye porgy										2or3										3										1	1	0		1	0	At 8:30 puts algae on his head like a wig.	Mell 2 (1)
Mell 2	9	00:09:28	RT parrot TP										2										2										1	0						Mell 2 (1)
Mell 2	10	00:09:53	Lionfish	Lionfish									2	2									2	2									0						Same two from earlier in the video.	Mell 2 (1)
Mell 2	11	00:10:14	Lionfish										2or3										1										0							Mell 2 (1)
Mell 2	12	00:10:38	Lane snapper										1or2										3										1	1	0		1	0		Mell 2 (1)
Mell 2	1	00:00:36	White grunt										2or3										1										1	1	1	0	1	0		Mell 2 (2)
Mell 2	2	00:01:06	White grunt	Squirrel									2or3	3									1	1									1	1	1	1	1	0		Mell 2 (2)
Mell 2	3	00:01:57	Nassau grouper										1or2										2										1	1	1	1	1	1		Mell 2 (2)
Mell 2	4	00:03:00	Squirrel	Smooth trunk									3	1									1	1									1	1	1	1	1	0		Mell 2 (2)
Mell 2	5	00:03:37	White grunt										2										1										1	1	1	1	1	0		Mell 2 (2)
Mell 2	6	00:04:16	White grunt	White grunt	White grunt	White grunt	White grunt						2	2	2	2or3	2or3						1	1	1	1	1						1	1	1	1	1	0		Mell 2 (2)
Mell 2	7	00:05:15	Squirrel	Graysby									3	2or3									1	1									0							Mell 2 (2)
Mell 2	8	00:06:36	RBD parrot IP										3										1										0						at 9:26 a tilefish can be seen, then dives into the sand and disappears.	Mell 2 (2)
Mell 2	1	00:00:31	Yellow goat	Yellow goat	Yellow goat								2or3	2or3	2or3								3	3	3								0							Mell 2 (3)
Mell 2	2	00:01:02	White grunt										2or3										2										0							Mell 2 (3)
Mell 2	3	00:01:21	Squirrel										3										1										0							Mell 2 (3)
Mell 2	4	00:01:35	RBD parrot TP										2or3										3										0							Mell 2 (3)
Mell 2	5	00:01:59	Spotted goat	Spotted goat	Spotted goat	Spotted goat	Spotted goat	Spotted goat					2or3	2or3	2or3	2or3	2or3	2or3					3	3	3	3	2	2					0							Mell 2 (3)
Mell 2	6	00:04:04	Conch										conch										3										1	1	1	1	0	0	at 5:00 starts to open a conch shell with another shell	Mell 2 (3)
Mell 2	7	00:04:26	Conch										conch										3										1	1	1	1	0	0		Mell 2 (3)
Mell 2	1	00:04:45	Schoolmaster	RBD parrot IP	Schoolmaster								1or2	3	2or3								3	3	3								3	1	1	1	1	0	Starts the video playing with an octopus. Catches 2 fish with one shot at 5:00.	Mell 2 (4)
Cua 1	1	00:00:12	RBD parrot TP	SLT parrot IP	YT parrot IP								2or3	2or3	2or3								3	3	3								2	1	1	1	1	1		Cua 1 (3)
Cua 1	2	00:02:03	RBD parrot TP	SLT parrot IP									2or3	2or3									3	3	3								2	1	1	1	1	0		Cua 1 (3)
Cua 1	3	00:03:15	RBD parrot TP	SLT parrot TP									2or3	2or3									3	3									2	1	1	0	1	1	at 3:22 his spear is stuck in a live coral colony.	Cua 1 (3)
Cua 1	4	00:03:33	RBD parrot IP	Red hind	RBD parrot IP								2or3	2or3	2or3								3	1	3								2	1	1	1	1	0		Cua 1 (3)
Cua 1	5	00:04:58	RBD parrot TP										2or3										3										1	0						Cua 1 (3)
Cua 1	6	00:05:39	RBD parrot IP										3										3										1	1	1	1	1	0		Cua 1 (3)
Cua 1	7	00:11:44	RBD parrot TP										2or3										3										1	1	1	0	1	0		Cua 1 (3)
Cua 1	8	00:13:45	SLT parrot IP	Schoolmaster	Coney								2or3	1	2or3								3	3	3								2	1	1	1	1	0		Cua 1 (3)
Cua 1	9	00:20:01	RBD parrot TP										2or3										2										1	1	1	0	1	0		Cua 1 (3)
Cua 1	10	00:24:44	QUN parrot TP	QUN parrot IP	QUN parrot IP								2	2	2or3								3	3	3								1	1	1	0	1	0		Cua 1 (3)
Cua 1	1	00:01:25	Unknown ID										unknown										3										1	1	1		1	0	This must have been when his tubing snapped. Last half of the video is the guys horsing around.	Cua 1 (4)
ChiB 2	1	00:00:28	Spotted goat										2or3										1										0							ChiB 2 (3)
ChiB 2	2	00:03:06	RBD parrot IP										3										2										0							ChiB 2 (3)
ChiB 2	3	00:03:14	RBD parrot TP	Spotted goat									2or3	2or3									2	2									0							ChiB 2 (3)
ChiB 2	4	00:04:23	RBD parrot TP	RBD parrot IP	RBD parrot IP	Lionfish							2or3	3	3	2							3	3	3	3							4	1	1	0	1	0		ChiB 2 (3)
ChiB 2	5	00:04:55	RBD parrot TP										2or3										1										1	1	1	1	1	0		ChiB 2 (3)
ChiB 2	6	00:05:28	RBD parrot IP										3										1										1	0						ChiB 2 (3)
ChiB 2	7	00:05:55	Sand diver										3										1										1	1	0		1	0		ChiB 2 (3)
ChiB 2	8	00:06:08	Sand diver										3										2										1	1	1	1	1	0	Same fish as previous.	ChiB 2 (3)
ChiB 2	9	00:06:59	Rock hind										1or2										2										1	1	1	1	1	0		ChiB 2 (3)
ChiB 2	10	00:08:20	Glasseye snapper										3										1										1	1	1	0	1	0		ChiB 2 (3)
ChiB 2	11	00:09:02	RBD parrot IP	Bar jack									3	3									1	1									1	1	0		1	0		ChiB 2 (3)
ChiB 2	12	00:09:35	RBD parrot TP										2or3										1										1	0						ChiB 2 (3)
ChiB 2	13	00:10:17	RBD parrot TP										2or3										3										1	1	1	1	1	0		ChiB 2 (3)
ChiB 2	14	00:11:15	RBD parrot TP										2or3										3										0							ChiB 2 (3)
ChiB 2	15	00:13:25	RBD parrot TP	Coney	RBD parrot IP	RBD parrot IP	PRN parrot TP						2or3	3	3	3	2or3						3	2	3	3	2						5	1	1	0	1	0		ChiB 2 (3)
ChiB 2	16	00:13:56	PRN parrot TP	Spotted goat	Honeycomb cow								2or3	3	1								1	1	1								3	1	1	1	1	0	Same princess. ChiB turns the camera on himself at 14:35.	ChiB 2 (3)
ChiB 2	17	00:16:53	SLT parrot TP										2										3										1	0						ChiB 2 (3)
ChiB 2	18	00:17:35	Squirrel	RBD parrot TP									3	2or3									2	3									1	1	0		1	0		ChiB 2 (3)
ChiB 2	19	00:18:25	RBD parrot TP										2or3										2										0							ChiB 2 (3)
ChiB 2	20	00:19:08	Lionfish										2										1										1	1	1	1	1	0		ChiB 2 (3)
ChiB 2	21	00:21:05	PRN parrot TP										2or3										1										1	1	1	0	1	0		ChiB 2 (3)
ChiB 2	22	00:21:50	RBD parrot IP										3										1										1	1	1	0	1	0		ChiB 2 (3)
ChiB 2	23	00:22:04	YT snapper										1or2										3										0							ChiB 2 (3)
ChiB 2	24	00:23:12	RBD parrot IP										3										2										1	1	1	1	1	0		ChiB 2 (3)
ChiB 2	25	00:24:42	Coney	Schoolmaster									2or3	2or3									2	2									1	1	1	1	1	0		ChiB 2 (3)
ChiB 2	1	00:00:56	Schoolmaster										1or2										2										1	1	1	0	1	0		ChiB 2 (4)
ChiB 2	2	00:01:22	Saucereye porgy										2or3										2										0							ChiB 2 (4)
ChiB 2	3	00:01:42	Puddingwife	Yellow goat	Yellow goat	Yellow goat							2	2	2or3	2or3							3	3	3	3							0							ChiB 2 (4)
ChiB 2	4	00:02:06	Lionfish										2or3										2										0							ChiB 2 (4)
ChiB 2	5	00:02:29	RBD parrot IP										3										1										1	1	0		1	0		ChiB 2 (4)
ChiB 2	6	00:03:06	Graysby										2or3										2										0							ChiB 2 (4)
ChiB 2	7	00:03:48	Lionfish										2or3										1										0							ChiB 2 (4)
ChiB 2	8	00:05:48	RBD parrot IP										3										1										1	1	0		1	0		ChiB 2 (4)
Nan 2	1	00:01:40	SLT parrot IP	SLT parrot IP									2or3	2or3									2	2									2	0						Nan 2 (3)
Nan 2	2	00:03:15	Sailors choice										2										2										1	1	1	1	1	0		Nan 2 (3)
Nan 2	3	00:05:07	Sailors choice	Sailors choice									2	2									1	1									1	1	0		1	0	Good video of sailors choices when camera was left in their cave.	Nan 2 (3)
Nan 2	4	00:09:07	RBD parrot TP	RBD parrot IP	RBD parrot IP	SLT parrot IP							2or3	3	3	2or3							2	2	2	1							0							Nan 2 (3)
Nan 2	5	00:09:25	Cubera snapper	Cubera snapper	Cubera snapper	Cubera snapper	Cubera snapper						1	1	1	1	1						1	1	1	1	1						1	1	1	0	0	0		Nan 2 (3)
Nan 2	6	00:11:25	Saucereye porgy	RBD parrot TP									2or3	2or3									3	1									0							Nan 2 (3)
Nan 2	7	00:12:00	Cubera snapper	SLT parrot IP									1	3									2	1									0							Nan 2 (3)
Nan 2	8	00:17:10	RBD parrot IP										3										2										1	1	1	1	1	1		Nan 2 (3)
Nan 2	9	00:19:39	Cubera snapper										1										2										1	1	1	1	1	0	Impossible to know if these are the same fish as the first group.	Nan 2 (3)
Nan 2	10	00:22:18	Sailors choice	Sailors choice	Sailors choice	Sailors choice							2	2	2	2							1	1	1	1							1	1	0		1	0	In the same cave as the first set of sailors choice he encountered. Likely the same fish.	Nan 2 (3)
Nan 2	11	00:25:02	Coney										2or3										2										0							Nan 2 (3)
Nan 2	12	00:25:22	YT parrot IP	RBD parrot IP									2or3	3									1	2									0							Nan 2 (3)
Nan 2	13	00:25:38	Sailors choice										2										2										1	0						Nan 2 (3)
Nan 2	1	00:02:38	SLT parrot IP	SLT parrot IP	SLT parrot TP								3	2or3	2								2	1	2								3	0					Pretty view of a few SLT parrot and the importance of structure (dead staghorn).	Nan 2 (4)
Nan 2	2	00:05:28	RBD parrot TP										2or3										2										0							Nan 2 (4)
Nan 2	3	00:07:02	Caesar grunt	Caesar grunt									2or3	2or3									2	2									0							Nan 2 (4)
Nan 2	4	00:07:35	Squirrel										3										1										0							Nan 2 (4)
Neo 2	1	00:01:51	RT parrot IP										2										2										1	1	1	1	1	0		Neo 2 (3)
Neo 2	2	00:02:55	RBD parrot IP										3										1										0							Neo 2 (3)
Neo 2	3	00:03:01	Lionfish										2or3										1										0							Neo 2 (3)
Neo 2	4	00:04:44	Nassau grouper										1or2										1										1	1	1	1	0	0		Neo 2 (3)
Neo 2	5	00:05:35	Squirrel										3										2										0							Neo 2 (3)
Neo 2	6	00:05:41	Squirrel	RBD parrot TP									3	2or3									1	1									0							Neo 2 (3)
Neo 2	7	00:06:25	White grunt										2or3										1										1	1	1	1	1	0		Neo 2 (3)
Neo 2	8	00:07:03	Lionfish										2or3										1										0							Neo 2 (3)
Neo 2	9	00:09:06	White grunt										2or3										1										1	1	1	1	1	0		Neo 2 (3)
Neo 2	10	00:10:41	White grunt										2										1										1	1	1	1	1	0		Neo 2 (3)
Neo 2	1	00:01:54	Spotted goat	Spotted goat	RBD parrot TP	Schoolmaster	White grunt	White grunt	RBD parrot IP				2or3	2or3	2or3	2or3	2	2or3	3				2	2	2	2	2	2	2				5	0						Neo 2 (4)
Neo 2	2	00:02:45	White grunt										2										1										0							Neo 2 (4)
Neo 2	3	00:03:16	Squirrel	White grunt	White grunt	White grunt	White grunt						3	2	2	2or3	2or3						1	1	1	1	1						2	1	1	1	1	0		Neo 2 (4)
Neo 2	4	00:04:55	White grunt										2										1										1	0						Neo 2 (4)
Neo 2	5	00:05:39	White grunt										2										1										1	0					Same fish.	Neo 2 (4)
Neo 2	6	00:06:24	White grunt										2										1										1	1	1	0	1	0	Same fish.	Neo 2 (4)
Neo 2	7	00:06:52	Schoolmaster										1or2										1										0						Unclear if fish was targeted but no good shot presented itself, of if he didn't want that fish. Seems unlikely that he didn't.	Neo 2 (4)
Neo 2	8	00:08:03	White grunt										2										1										1	1	1	1	1	0		Neo 2 (4)
Neo 2	9	00:10:26	White grunt	Schoolmaster									2	2or3									1	1									1	1	1	1	1	1		Neo 2 (4)
Neo 2	10	00:13:20	PRN parrot TP										2or3										1										0							Neo 2 (4)
Neo 2	11	00:13:50	White grunt										2										1										1	1	1	0	1	0		Neo 2 (4)
Neo 2	12	00:15:00	White grunt	White grunt	White grunt								2or3	2	2or3								1	1	1								2	1	1	1	1	1		Neo 2 (4)
Neo 2	13	00:17:52	PRN parrot TP										2or3										1										0							Neo 2 (4)
Neo 2	14	00:19:03	White grunt										2or3										1										1	1	1	1	1	0		Neo 2 (4)
Neo 2	15	00:22:22	White grunt										2or3										1										1	1	1	1	1	0		Neo 2 (4)
Neo 2	16	00:25:57	White grunt										2										1										1	1	1	1	1	0	Video ends before capturing is complete.	Neo 2 (4)
Par 2	1	00:11:36	SLT parrot IP	YT parrot IP	RBD parrot IP								2or3	2or3	3								2	2	2								1	1	1	0	0	0		Par 2 (1)
Par 2	2	00:12:12	YT parrot IP										2or3										2										1	1	1	0	1	0		Par 2 (1)
Par 2	3	00:14:44	RBD parrot TP	RT parrot IP	Squirrel								2or3	3	3								3	3	3								1	1	1	1	1	1		Par 2 (1)
Par 2	4	00:16:51	Lobster										lobster										2										0						Quite small	Par 2 (1)
Par 2	5	00:17:02	RBD parrot IP	Yellow goat	Yellow goat	SLT parrot TP							3	3	3	2							1	1	1	1							4	1	1	1	0	0		Par 2 (1)
Par 2	6	00:19:17	Schoolmaster										1or2										2										1	1	1	1	0	0		Par 2 (1)
Par 2	7	00:22:12	White grunt	Schoolmaster	RBD parrot TP	RBD parrot IP							2or3	3	2or3	3							2	2	2	2							3	1	1	1	0	0		Par 2 (1)
Par 2	8	00:25:00	SLT parrot TP	RBD parrot IP									2or3	3									3	2									1	1	1	1	1	0		Par 2 (1)
Par 2	1	00:01:22	RBD parrot IP	QUN parrot IP	RBD parrot IP	SLT parrot IP	SLT parrot TP						3	3	3	2or3	2or3						1	2	2	2	2						5	1	1	1	1	1		Par 2 (2)
Par 2	2	00:04:06	SLT parrot TP										2or3										2										0							Par 2 (2)
Par 2	3	00:04:10	RBD parrot IP	SLT parrot IP									3	2or3									1	1									0							Par 2 (2)
Par 2	4	00:04:29	SLT parrot IP										2or3										2										1	1	1	1	1	0		Par 2 (2)
Par 2	5	00:05:44	Red hind										1or2										2										1	1	1	1	1	0		Par 2 (2)
Par 2	6	00:07:22	SLT parrot IP	SLT parrot TP	SLT parrot IP								2or3	2or3	2or3								2	2	2								1	1	1	1	1	0		Par 2 (2)
Par 2	7	00:10:27	RBD parrot IP										3										2										0							Par 2 (2)
Par 2	8	00:15:43	RBD parrot TP										2or3										3										1	0						Par 2 (2)
Par 2	9	00:16:01	RBD parrot IP										3										1										1	1	1	0	1	0		Par 2 (2)
Par 2	10	00:17:45	QUN parrot IP	SLT parrot IP	SLT parrot IP								2or3	2or3	3								3	2	2								2	1	1	1	1	0		Par 2 (2)
Par 2	11	00:19:20	QUN parrot TP										2										3										1	1	1	0	0	0		Par 2 (2)
Par 2	12	00:20:42	Coney	Coney									2or3	2or3									3	3									0							Par 2 (2)
Par 2	13	00:21:23	SLT parrot IP										2or3										3										1	1	0		1	0		Par 2 (2)
Par 2	14	00:22:38	SLT parrot IP										2or3										3										1	1	1	0	1	1		Par 2 (2)
Par 2	15	00:24:39	QUN parrot TP	SLT parrot IP									2	2or3									3	3									0							Par 2 (2)
Par 2	16	00:24:49	SLT parrot TP	SLT parrot IP									2	2or3									2	2									1	1	1	1	1	0		Par 2 (2)
Par 2	1	00:00:07	RBD parrot IP	RBD parrot IP	RBD parrot IP	RBD parrot IP	SLT parrot TP						3	3	3	3	2						2	2	3	3	2						5	1	1	1	1	0		Par 2 (3)
Par 2	2	00:02:13	YT snapper										2or3										2										1	0						Par 2 (3)
Par 2	3	00:03:26	SLT parrot IP										2or3										3										1	1	1	0	1	1		Par 2 (3)
Par 2	4	00:06:52	QUN parrot IP										2or3										2										1	0						Par 2 (3)
Par 2	5	00:09:05	QUN parrot TP	SLT parrot IP									2or3	2or3									2	2									1	1	1	1	1	0	At 9:45 says something about mucho brillo.	Par 2 (3)
Par 2	6	00:10:53	RBD parrot IP	YT parrot IP	YT parrot IP								3	2or3	2or3								2	2	2								2	0						Par 2 (3)
Par 2	7	00:11:08	RBD parrot TP	RBD parrot IP	SLT parrot TP								2or3	3	2or3								2	2	2								0							Par 2 (3)
Par 2	8	00:12:31	QUN parrot TP	SLT parrot IP									2	2or3									2	2									2	1	1	1	1	0		Par 2 (3)
Par 2	9	00:14:56	RBD parrot TP										2or3										3										0							Par 2 (3)
Par 2	10	00:15:36	RBD parrot TP	RBD parrot IP									2or3	3									2	2									1	1	1					Par 2 (3)
Par 2	11	00:17:58	SLT parrot IP										3										2										1	1	1	0	1	0		Par 2 (3)
Par 2	12	00:18:56	SLT parrot IP										2or3										3										1	1	1	1	1	0		Par 2 (3)
Par 2	13	00:19:57	Bar jack	Bar jack									2	2									2	2									1	0						Par 2 (3)
Par 2	14	00:20:40	SLT parrot IP	SLT parrot IP									2or3	3									2	2									1	1	1	1	1	1		Par 2 (3)
Par 2	15	00:22:00	SLT parrot TP	RBD parrot IP									2or3	3									3	3									1	1	1	0	1	0		Par 2 (3)
Par 2	16	00:23:05	SLT parrot IP										2or3										2										1	1	1	0	1	1		Par 2 (3)
Par 2	1	00:08:10	QUN parrot TP	RBD parrot IP	RBD parrot IP								2or3	3	3								3	3	3								1	0						Par 2 (4)
Par 2	2	00:09:38	SLT parrot IP	RBD parrot TP									2or3	2or3									3	3									1	1	1	0	1	0		Par 2 (4)
Cua 2	1	00:05:39	Graysby										3										2										0							Cua 2 (1)
Cua 2	2	00:06:54	SLT parrot IP	RT parrot IP									3	3									2	2									2	1	0		1	0		Cua 2 (1)
Cua 2	3	00:09:00	Coney	Coney									3	3									1	1									0							Cua 2 (1)
Cua 2	4	00:12:18	RBD parrot IP										3										2										0							Cua 2 (1)
Cua 2	5	00:13:10	Yellow goat	Yellow goat	Yellow goat	Spotted goat	RBD parrot IP	RBD parrot TP					3	3	3	3	3	2or3					2	2	2	2	2	3					0							Cua 2 (1)
Cua 2	6	00:14:08	RT parrot TP	White grunt	Yellow goat	Yellow goat							2	2or3	3	3							2	2	2	2							0							Cua 2 (1)
Cua 2	7	00:14:52	SLT parrot IP										2or3										1										1	1	1	0	1	0		Cua 2 (1)
Cua 2	8	00:15:18	SLT parrot IP										2or3										1										1	1	1	1	1	0	Same fish.	Cua 2 (1)
Cua 2	9	00:16:10	SLT parrot TP										2or3										1										1	1	1	1	1	0		Cua 2 (1)
Cua 2	10	00:17:38	Coney										3										2										0							Cua 2 (1)
Cua 2	11	00:18:25	Coney										2										3										1	1	0		1	0		Cua 2 (1)
Cua 2	12	00:19:23	SLT parrot IP										3										2										1	1	1	1	1	0		Cua 2 (1)
Cua 2	13	00:20:01	RT parrot IP										3										1										1	1	1	1	1	0		Cua 2 (1)
Cua 2	14	00:23:43	SLT parrot IP										3										2										1	1	0		1	0		Cua 2 (1)
Cua 2	15	00:24:02	SLT parrot IP										3										1										1	1	1	1	1	0	Same fish.	Cua 2 (1)
Cua 2	1	00:01:40	Coney	Coney	Coney	White grunt							1or2	2	2or3	2							3	3	3	3							4	1	1	0	1	0	Same coral head.	Cua 2 (2)
Cua 2	2	00:02:30	Spotted moray										eel										1										1	1	1	0	1	0	Same coral head.	Cua 2 (2)
Cua 2	3	00:02:24	Spotted moray										eel										1										1	1	1	0	1	0	Same eel.	Cua 2 (2)
Cua 2	4	00:04:21	Unknown ID										unknown										1										1	1	1	0	0	0	Same coral head.	Cua 2 (2)
Cua 2	5	00:04:55	RBD parrot IP										3										1										0						Moved on.	Cua 2 (2)
Cua 2	6	00:06:09	White grunt										2or3										1										1	1	1	1	1	1		Cua 2 (2)
Cua 2	7	00:07:35	Turtle										turtle										3										0							Cua 2 (2)
Cua 2	8	00:10:13	SLT parrot TP										2or3										1										1	1	1	1	0	0		Cua 2 (2)
Cua 2	9	00:10:43	YT snapper										2or3										2										0							Cua 2 (2)
Cua 2	10	00:13:20	RBD parrot TP										3										1										1	1	1	0	1	0		Cua 2 (2)
Cua 2	11	00:14:00	SLT parrot IP	YT parrot IP									2or3	3									2	2									1	1	1	0	1	0		Cua 2 (2)
Cua 2	12	00:15:00	Graysby										3										1										1	1	1	1	1	0		Cua 2 (2)
Cua 2	13	00:15:41	Coney										1or2										2										1	0						Cua 2 (2)
Cua 2	14	00:17:53	Coney										1or2										3										1	0					Same fish.	Cua 2 (2)
Cua 2	15	00:19:42	Coney										2										2										1	1	1	1	1	0		Cua 2 (2)
Cua 2	16	00:20:55	Graysby										3										1										1	1	1	1	1	0		Cua 2 (2)
Cua 2	17	00:23:33	White grunt	YT parrot IP									2or3	2or3									2	2									0							Cua 2 (2)
Cua 2	18	00:24:24	French grunt										3										1										1	1	1	0	1	0		Cua 2 (2)
Cua 2	19	00:25:10	SLT parrot IP	Coney									3	2or3									2	2									2	1	1	1	1	0		Cua 2 (2)
Cua 2	1	00:05:08	Blackbar soldier										3										1										0							Cua 2 (3)
Cua 2	2	00:04:55	Bar jack										2or3										2										0							Cua 2 (3)
Cua 2	3	00:06:48	RBD parrot IP	SLT parrot TP									3	3									2	2									0							Cua 2 (3)
Cua 2	4	00:07:43	RBD parrot IP										3										1										1	1	0		1	1		Cua 2 (3)
Cua 2	5	00:10:22	SLT parrot IP										2or3										2										1	1	1	1	1	0		Cua 2 (3)
Cua 2	6	00:12:19	RBD parrot IP										3										2										1	1	1	1	1	0		Cua 2 (3)
Cua 2	7	00:14:29	RT parrot IP	RT parrot IP	RT parrot IP								2or3	2or3	2or3								2	2	2								1	0						Cua 2 (3)
Cua 2	8	00:15:11	RT parrot IP										3										2										1	1	1	1	1	0		Cua 2 (3)
Cua 2	9	00:15:43	Unknown ID										unknown										2										1	1	1	0	1	0		Cua 2 (3)
Cua 2	10	00:16:19	SLT parrot IP	Orangespot file									2or3	2or3									2	2									1	1	0		1	0		Cua 2 (3)
Cua 2	11	00:25:13	YT parrot IP										2or3										2										1	1	0		1	1		Cua 2 (3)
Cua 2	1	00:00:14	QUN parrot IP										2or3										2										1	0						Cua 2 (4)
Cua 2	2	00:01:00	SLT parrot IP										3										1										1	1	1	0	1	0		Cua 2 (4)
Cua 2	3	00:01:17	SLT parrot IP										3										1										1	1	1	1	1	0		Cua 2 (4)
Cua 2	4	00:02:16	YT parrot IP										2or3										2										1	0						Cua 2 (4)
Cua 2	5	00:02:52	QUN parrot IP										2or3										3										0							Cua 2 (4)
Cua 2	6	00:03:34	YT parrot IP										2or3										2										0							Cua 2 (4)
Cua 2	7	00:05:29	Schoolmaster										2										2										1	0						Cua 2 (4)
Nan comp 1	1	00:01:10	Saucereye porgy										2or3										2										1	1	0		1	0		Nan comp 1 (1)
Nan comp 1	2	00:02:35	Coney										1or2										3										0							Nan comp 1 (1)
Nan comp 1	3	00:03:00	PRN parrot TP	RBD parrot TP									2or3	2or3									2	3									0							Nan comp 1 (1)
Nan comp 1	4	00:03:19	Coney										2or3										3										0							Nan comp 1 (1)
Nan comp 1	5	00:03:49	RBD parrot TP										2or3										1										0							Nan comp 1 (1)
Nan comp 1	6	00:04:00	PRN parrot TP										2or3										3										1	1	1	1	0	0		Nan comp 1 (1)
Nan comp 1	7	00:05:04	QUN parrot IP	Squirrel									2or3	3									2	2									2	1	1	1	1	0		Nan comp 1 (1)
Nan comp 1	8	00:06:03	RBD parrot IP	RT parrot TP									2or3	2or3									1	1									2	1	1	0	1	0		Nan comp 1 (1)
Nan comp 1	9	00:06:29	RT parrot TP										2or3										2										1	1	1	0	1	0	Same fish.	Nan comp 1 (1)
Nan comp 1	10	00:07:06	RBD parrot IP										3										1										0							Nan comp 1 (1)
Nan comp 1	11	00:07:32	Squirrel										3										2										0							Nan comp 1 (1)
Nan comp 1	12	00:07:41	RBD parrot TP										2or3										1										1	1	1	0	1	0		Nan comp 1 (1)
Nan comp 1	13	00:08:05	Coney										2or3										1										0							Nan comp 1 (1)
Nan comp 1	14	00:09:08	RBD parrot TP										2or3										2										1	1	1	1	0	0		Nan comp 1 (1)
Nan comp 1	15	00:10:40	Coney										2or3										3										0							Nan comp 1 (1)
Nan comp 1	16	00:10:53	Coney										3										1										0							Nan comp 1 (1)
Nan comp 1	17	00:11:31	RBD parrot TP	Squirrel	Coney								2or3	3	2or3								1	1	2								0							Nan comp 1 (1)
Nan comp 1	18	00:12:30	Bar jack	Bar jack									2	2									3	3									1	0						Nan comp 1 (1)
Nan comp 1	19	00:13:11	RBD parrot TP	Spotted goat									2or3	2or3									1	1									1	1	1	1	1	0		Nan comp 1 (1)
Nan comp 1	20	00:13:54	Squirrel	Octopus									3	octopus									1	1									2	1	1	1	0	0		Nan comp 1 (1)
Nan comp 1	21	00:15:29	Coney										2or3										3										0							Nan comp 1 (1)
Nan comp 1	22	00:16:01	RBD parrot IP	Squirrel	Blackbar soldier								3	3	3								1	2	2								0							Nan comp 1 (1)
Nan comp 1	23	00:16:09	QUN parrot IP										2or3										1										1	1	1	1	1	1	Right onto the coral head.	Nan comp 1 (1)
Nan comp 1	24	00:16:42	Barracuda										2										3										0							Nan comp 1 (1)
Nan comp 1	25	00:17:19	SLT parrot TP										2										1										1	1	1	1	1	0		Nan comp 1 (1)
Nan comp 1	26	00:18:19	Spotted moray	Glasseye snapper									eel	3									1	1									0							Nan comp 1 (1)
Nan comp 1	27	00:18:34	RBD parrot TP										2or3										1										1	1	1	0	1	0		Nan comp 1 (1)
Nan comp 1	28	00:19:16	Squirrel	Squirrel	Squirrel								3	3	3								1	1	1								0							Nan comp 1 (1)
Nan comp 1	29	00:19:20	Bar jack	Bar jack	Bar jack	Bar jack	PRN parrot TP						2	2	2	2	2or3						3	3	3	3	3						1	1	1	1	1	1		Nan comp 1 (1)
Nan comp 1	30	00:20:36	Squirrel	Squirrel	Blackbar soldier	Blackbar soldier							3	3	3	3							1	1	1	1							0							Nan comp 1 (1)
Nan comp 1	31	00:24:40	RBD parrot TP										2or3										1										1	1	1	1	1	0		Nan comp 1 (1)
Nan comp 1	32	00:25:48	RBD parrot TP										2or3										1										1	1	1	1	1	0		Nan comp 1 (1)
Nan comp 1	1	00:00:14	RBD parrot TP										2or3										2										0							Nan comp 1 (2)
Nan comp 1	2	00:01:01	QUN parrot IP	Squirrel	Squirrel	Blackbar soldier	Blackbar soldier	Blackbar soldier					2or3	3	3	3	3	3					1	1	1	1	1	1					1	1	1	1	1	0		Nan comp 1 (2)
Nan comp 1	3	00:02:02	PRN parrot TP										2or3										3										0							Nan comp 1 (2)
Nan comp 1	4	00:02:20	Squirrel										3										2										1	1	1	1	1	0		Nan comp 1 (2)
Nan comp 1	5	00:03:39	SLT parrot TP										2										3										1	0						Nan comp 1 (2)
Nan comp 1	6	00:04:02	Saucereye porgy	Saucereye porgy	Bar jack								2	2	2or3								2	2	2								1	0						Nan comp 1 (2)
Nan comp 1	7	00:04:35	SLT parrot IP										2or3										2										1	1	1	1	1	1		Nan comp 1 (2)
Nan comp 1	8	00:05:52	RBD parrot IP										3										1										0							Nan comp 1 (2)
Nan comp 1	9	00:06:02	White grunt	White grunt	White grunt	PRN parrot TP							2or3	2or3	3	2							2	2	2	3							4	1	1	1	1	0	at 6:48 enters decompression; shows dive watch.	Nan comp 1 (2)
Nan comp 1	10	00:07:08	Coney										2or3										1										1	1	1	1	1	0		Nan comp 1 (2)
Nan comp 1	11	00:09:11	Squirrel	Squirrel	Squirrel	Squirrel	Squirrel	Squirrel	Coney				3	3	3	3	3	3	3				1	1	1	1	1	1	3				0							Nan comp 1 (2)
Nan comp 1	12	00:09:41	SLT parrot IP										2or3										2										1	1	1	1	1	0		Nan comp 1 (2)
Nan comp 1	13	00:10:23	PRN parrot TP										2or3										1										1	1	1	0	1	0		Nan comp 1 (2)
Nan comp 1	14	00:10:50	PRN parrot TP										2or3										1										1	1	1	1	1	0	Same fish.	Nan comp 1 (2)
Nan comp 1	15	00:11:39	SLT parrot IP										2or3										1										1	1	1	1	1	0		Nan comp 1 (2)
Nan comp 1	16	00:12:45	RBD parrot IP										3										1										0							Nan comp 1 (2)
Nan comp 1	17	00:13:43	Lionfish										2										1										1	1	1	1	1	0		Nan comp 1 (2)
Nan comp 1	18	00:15:03	PRN parrot TP										2or3										1										1	1	1	1	1	0		Nan comp 1 (2)
Nan comp 1	19	00:15:50	Squirrel	Squirrel	Blackbar soldier	Blackbar soldier							3	3	3	3							1	1	1	1							0							Nan comp 1 (2)
Nan comp 1	20	00:16:17	Coney										2or3										2										0							Nan comp 1 (2)
Nan comp 1	21	00:16:53	SLT parrot IP										3										1										0							Nan comp 1 (2)
Nan comp 1	22	00:17:20	RBD parrot TP										2or3										2										1	1	1	1	1	1	at 18:26 sets up the camera to film him taking a sponge bath	Nan comp 1 (2)
Nan comp 1	23	00:22:15	Squirrel	Squirrel									3	3									2	2									0							Nan comp 1 (2)
Nan comp 1	24	00:22:48	PRN parrot TP										2or3										2										1	1	1	1	1	0		Nan comp 1 (2)
Nan comp 1	25	00:23:47	SLT parrot IP										2or3										1										1	1	1	1	1	1		Nan comp 1 (2)
Nan comp 1	26	00:24:20	SLT parrot IP	QUN parrot IP									2or3	2or3									1	2									2	1	1	1	1	1		Nan comp 1 (2)
Nan comp 1	27	00:25:02	PRN parrot TP	PRN parrot TP									2or3	2or3									1	1									1	1	1	1	1	0		Nan comp 1 (2)
Nan comp 1	1	00:00:28	Squirrel	Squirrel	Squirrel	Squirrel	Squirrel	Squirrel	Squirrel	Squirrel	Squirrel	Squirrel	3	3	3	3	3	3	3	3	3	3	1	1	1	1	1	1	1	1	1	1	0							Nan comp 1 (3)
Nan comp 1	2	00:01:16	Squirrel										3										1										1	1	1	1	1	0		Nan comp 1 (3)
Nan comp 1	3	00:02:13	Bar jack										2										2										1	0						Nan comp 1 (3)
Nan comp 1	4	00:02:39	Squirrel										3										1										0							Nan comp 1 (3)
Nan comp 1	5	00:03:01	Squirrel										3										1										1	1	1	0	1	1		Nan comp 1 (3)
Nan comp 1	6	00:03:45	PRN parrot TP	RBD parrot IP									2or3	3									2	2									0							Nan comp 1 (3)
Nan comp 1	7	00:04:38	Unknown ID										unknown										1										1	1	0		1	0		Nan comp 1 (3)
Nan comp 1	8	00:06:00	Schoolmaster										1										1										1	1	1	1	1	1		Nan comp 1 (3)
Nan comp 1	9	00:06:50	Schoolmaster	QUN parrot TP	PRN parrot TP								2or3	2	2or3								1	2	3								2	1	1	1	1	0		Nan comp 1 (3)
Nan comp 1	10	00:08:26	RBD parrot TP										2or3										1										0							Nan comp 1 (3)
Nan comp 1	11	00:09:02	RBD parrot TP	SLT parrot IP									2or3	2or3									2	2									2	1	1	1	1	1		Nan comp 1 (3)
Nan comp 1	12	00:09:38	PRN parrot TP										2or3										2										0							Nan comp 1 (3)
Nan comp 1	13	00:10:15	Schoolmaster	Schoolmaster	Squirrel								2or3	2or3	3								1	1	2								3	1	1	1	1	0		Nan comp 1 (3)
Nan comp 1	14	00:11:06	Schoolmaster										1or2										2										1	1	1	0	1	0		Nan comp 1 (3)
Nan comp 1	15	00:11:35	Squirrel	Coney	Schoolmaster								3	3	1or2								1	1	1								3	1	1	1	1	0		Nan comp 1 (3)
Nan comp 1	16	00:13:43	Squirrel										3										1										1	1	1	1	1	0	Same fish from previous encounter; not targeted initially.	Nan comp 1 (3)
Nan comp 1	17	00:15:15	Unknown ID										unknown										1										1	1	1	0	1	0		Nan comp 1 (3)
Nan comp 1	18	00:17:24	Schoolmaster										1										1										1	1	1	1	1	1	Definitely the fish initially targeted but un-ID'd. Lots of coral breakage when he gets the fish out of the cave.	Nan comp 1 (3)
Nan comp 1	19	00:21:14	Squirrel										3										1										0							Nan comp 1 (3)
Nan comp 1	20	00:22:24	RBD parrot TP										2or3										3										0							Nan comp 1 (3)
Nan comp 1	21	00:22:35	Squirrel	Schoolmaster	Squirrel								3	2or3	3								1	1	1								0							Nan comp 1 (3)
Nan comp 1	22	00:22:48	White grunt	Squirrel	Unknown ID								2or3	3	unknown								1	1	1								3	1	0		1	0		Nan comp 1 (3)
Nan comp 1	23	00:23:30	White grunt	Squirrel	Schoolmaster								3	3	2or3								1	1	1								3	1	1	1	1	0		Nan comp 1 (3)
Nan comp 1	1	00:01:02	RBD parrot TP	RBD parrot IP	RBD parrot IP								2or3	3	3								1	1	1								1	1	1	1	0	0	at 2:00 gives a dive watch update; still in decompression	Nan comp 1 (4)
Nan comp 1	2	00:02:19	Squirrel										3										1										1	1	1	1	1	1		Nan comp 1 (4)
Nan comp 1	3	00:03:40	Spotted goat										2or3										1										1	1	1	1	1	0		Nan comp 1 (4)
Nan comp 1	4	00:04:14	PRN parrot TP										2or3										3										0							Nan comp 1 (4)
Nan comp 1	5	00:04:21	Coney	Squirrel	SLT parrot TP								2or3	3	2or3								1	1	3								0							Nan comp 1 (4)
Nan comp 1	6	00:04:36	RT parrot TP										2										2										1	0						Nan comp 1 (4)
Nan comp 1	7	00:04:46	RBD parrot TP										2or3										2										0							Nan comp 1 (4)
Nan comp 1	8	00:05:17	SLT parrot TP	RBD parrot IP	Squirrel								2	3	3								2	2	2								1	1	1	1	1	0		Nan comp 1 (4)
Nan comp 1	9	00:06:21	Schoolmaster	Squirrel									1	3									1	1									1	1	1	1	1	0		Nan comp 1 (4)
Par 3	1	00:00:50	SLT parrot IP										2or3										2										1	1	1	1	1	1		Par 3 (1)
Par 3	2	00:02:30	SLT parrot IP										2or3										2										1	0						Par 3 (1)
Par 3	3	00:04:40	RBD parrot IP	SLT parrot IP	SLT parrot TP	RBD parrot TP							3	2or3	2or3	2or3							1	2	2	2							3	1	1	1	1	1		Par 3 (1)
Par 3	4	00:06:22	RBD parrot TP										2or3										2										1	1	1	0	1	1		Par 3 (1)
Par 3	5	00:08:59	QUN parrot IP	RBD parrot IP	White grunt	SLT parrot IP							2or3	3	2or3	2or3							3	2	3	3							4	1	1	1	1	0		Par 3 (1)
Par 3	6	00:11:09	Graysby										2or3										2										1	1	1	1	1	0		Par 3 (1)
Par 3	7	00:12:43	SLT parrot IP										2or3										2										1	1	1	1	1	0	at 13:45 Fer flicks off the camera.	Par 3 (1)
Par 3	8	00:16:12	SLT parrot TP	White grunt	Schoolmaster								2	2or3	2or3								2	2	2								1	1	1	0	1	1		Par 3 (1)
Par 3	9	00:16:39	SLT parrot IP	Spotted goat									2or3	3									1	2									1	1	1	0	1	0		Par 3 (1)
Par 3	10	00:18:19	SLT parrot IP										2or3										3										1	0						Par 3 (1)
Par 3	11	00:20:32	Spotted goat	Spotted goat	Spotted goat	YT snapper							3	3	3	3							1	1	1	1							0							Par 3 (1)
Par 3	12	00:22:54	SLT parrot IP										2or3										2										0							Par 3 (1)
Par 3	13	00:23:03	RT parrot TP	RT parrot TP	SLT parrot TP								2or3	2	2or3								2	2	2								3	1	1	1	1	0		Par 3 (1)
Par 3	14	00:24:41	Yellow goat										2or3										3										0							Par 3 (1)
Par 3	15	00:24:48	SLT parrot IP	RBD parrot IP									2or3	3									2	2									1	0						Par 3 (1)
Par 3	16	00:25:09	RBD parrot TP										2or3										1										1	1	1	1	1	0		Par 3 (1)
Par 3	1	00:02:48	Nassau grouper										1										2										1	1	1	1	1	0		Par 3 (2)
Par 3	2	00:05:57	RBD parrot IP	SLT parrot IP									3	3									2	2									0							Par 3 (2)
Par 3	3	00:06:09	SLT parrot IP	SLT parrot IP	Orangespot file								2or3	2or3	2or3								1	2	2								1	1	1	1	1	0		Par 3 (2)
Par 3	4	00:08:00	Schoolmaster										1										2										1	1	1	1	0	0	Matao mataito.	Par 3 (2)
Par 3	5	00:10:03	Coney										2or3										2										0							Par 3 (2)
Par 3	6	00:11:40	RBD parrot IP	SLT parrot TP	Spotted goat	Red hind							3	2	2or3	2or3							1	2	2	1							4	1	1	1	1	0		Par 3 (2)
Par 3	7	00:18:11	RBD parrot IP	Squirrel	RT parrot TP								3	3	2or3								1	1	2								3	0						Par 3 (2)
Par 3	8	00:22:52	SLT parrot IP										2or3										2										1	1	1	1	1	1		Par 3 (2)
Par 3	1	00:00:22	Squirrel										3										1										1	1	1	1	1	1		Par 3 (3)
Par 3	2	00:01:31	SLT parrot TP										2										2										1	1	1	1	1	0		Par 3 (3)
Par 3	3	00:03:20	SLT parrot IP	RBD parrot TP									2or3	2or3									2	3									1	1	1	1	1	0		Par 3 (3)
Par 3	4	00:10:10	Graysby										2or3										2										0							Par 3 (3)
Par 3	5	00:10:32	RBD parrot IP	SLT parrot TP									3	2or3									2	2									2	1	1	1	1	1		Par 3 (3)
Par 3	6	00:11:40	SLT parrot IP										2or3										3										1	1	1	1	1	0		Par 3 (3)
Par 3	7	00:16:35	Red hind										2or3										2										1	1	1	1	1	0		Par 3 (3)
Par 3	8	00:20:08	SLT parrot IP										2or3										2										1	1	1	1	1	0		Par 3 (3)
Par 3	9	00:22:19	RBD parrot IP										3										2										0							Par 3 (3)

## Sheet: Rules
Searching includes instances when freedivers dive down without a clear target.
Targeting is when the fisherman points the gun at a fish and follows or tracks it. This includes when freedivers see a fish, dive to the bottom, and track a fish, regardless of whether or not it is very close.
This is considered targeting whether or not it comes within firing range, because the fishermen are hoping the fish does come close enough.
Class is an estimation of the market class a fish would be sold as. Ordered categories are shorthand for first, first or second, second, second or third, and third. Any that fit into a single-class category
can definitely be placed there. If there is a question about a fish's class, it is categorized as one of the two-class levels. Lobster and crab are two other categories.
Proximity is an ordered categorical variable consisting of 1, 2, and 3, which represent fish that are right in front of the fisherman (<~2m), a little farther away (>2m, <4m), and quite far away, from
the perspective of the fisher (~>4m).
If the same fish is encountered multiple times, it is recorded as an encounter each time.
Fish seen while the fisherman is occupied capturing a fish are not counted as encounters.

## Sheet: Site description
Video ID	Depth	Coral cover	Algae Cover	Complexity	Turbidity	Notes
Cua 1 (1)
ChiB 1 (1)	30-50'					Gorgonian plaine
Nan 1 (3)	20-35'					high relief, spur and groove
Neo 1 (3)	80-100'					high relief, El Veril
Wan 1 (1)	10-25'					high relief, reef, sand, and seagrass
Mell 1 (1)	70-90'					medium to high relief, all reef
