# Supplementary material for: Understanding spearfishing in a coral reef fishery: Fishers’ opportunities, constraints, and decision-making
Source: PLoS One. 2017 Jul 27;12(7):e0181617. doi: 10.1371/journal.pone.0181617 (PMC5531497; doi:10.1371/journal.pone.0181617)
Supplement: S2 File — This file contains descriptive information of the videos of fishers fishing. Each row is a video, and rows contain characteristics of when the video was recorded and the fisher who did the recording. (XLSX) [file pone.0181617.s002.xlsx]

## Sheet: Fisherman foraging behavior, vi
Video	Video ID	Fisherman	Method	.	..	…	Start of data collection	End of data collection	Length of video
Ari 1	Ari 1 (6)	Ari	Compressor					00:26:04	00:26:04
Ari 1	Ari 1 (7)	Ari	Compressor					00:26:04	00:26:04
Ari 1	Ari 1 (8)	Ari	Compressor					00:26:04	00:26:04
Ari 2	Ari 2 (1)	Ari	Compressor					00:09:41	00:09:41
Ari 2	Ari 2 (2)	Ari	Compressor					00:26:04	00:26:04
Ari 2	Ari 2 (4)	Ari	Compressor					00:14:37	00:14:37
Ari 2	Ari 2 (5)	Ari	Compressor					00:07:26	00:07:26
ChiB 1	ChiB 1 (1)	ChiB	Compressor					00:26:04	00:26:04
ChiB 2	ChiB 2 (1)	ChiB	Compressor					00:26:04	00:26:04
ChiB 2	ChiB 2 (2)	ChiB	Compressor					00:26:04	00:26:04
ChiB 2	ChiB 2 (3)	ChiB	Compressor					00:26:04	00:26:04
ChiB 2	ChiB 2 (4)	ChiB	Compressor					00:06:21	00:06:21
Mell 1	Mell 1 (1)	Mell	Compressor					00:26:04	00:26:04
Mell 1	Mell 1 (2)	Mell	Compressor					00:26:04	00:26:04
Mell 1	Mell 1 (3)	Mell	Compressor					00:19:04	00:19:04
Mell 2	Mell 2 (1)	Mell	Compressor				00:00:55	00:11:20	00:10:25
Mell 2	Mell 2 (2)	Mell	Compressor					00:09:50	00:09:50
Mell 2	Mell 2 (3)	Mell	Compressor				00:00:17	00:07:06	00:06:49
Mell 2	Mell 2 (4)	Mell	Compressor					00:06:28	00:06:28
Nan comp 1	Nan comp 1 (1)	Nan	Compressor				00:01:10	00:26:04	00:24:54
Nan comp 1	Nan comp 1 (2)	Nan	Compressor					00:26:04	00:26:04
Nan comp 1	Nan comp 1 (3)	Nan	Compressor					00:26:04	00:26:04
Nan comp 1	Nan comp 1 (4)	Nan	Compressor					00:06:48	00:06:48
Neo 1	Neo 1 (3)	Neo	Compressor					00:26:04	00:26:04
Neo 1	Neo 1 (4)	Neo	Compressor					00:09:01	00:09:01
Neo 1	Neo 1 (5)	Neo	Compressor				00:00:13	00:10:03	00:09:50
Neo 1	Neo 1 (6)	Neo	Compressor					00:07:00	00:07:00
Neo 2	Neo 2 (3)	Neo	Compressor				00:01:05	00:16:52	00:15:47
Neo 2	Neo 2 (4)	Neo	Compressor					00:26:04	00:26:04
Cua 1	Cua 1 (1)	Cua	Freediving				00:02:47	00:26:04	00:23:17
Cua 1	Cua 1 (2)	Cua	Freediving					00:26:04	00:26:04
Cua 1	Cua 1 (3)	Cua	Freediving					00:26:04	00:26:04
Cua 1	Cua 1 (4)	Cua	Freediving					00:03:41	00:03:41	Ends when his rubber breaks. Video continues with the guys goofing around.
Cua 2	Cua 2 (1)	Cua	Freediving				00:00:54	00:26:04	00:25:10
Cua 2	Cua 2 (2)	Cua	Freediving					00:26:04	00:26:04
Cua 2	Cua 2 (3)	Cua	Freediving					00:26:04	00:26:04
Cua 2	Cua 2 (4)	Cua	Freediving					00:09:03	00:09:03
Nan 1	Nan 1 (3)	Nan	Freediving					00:25:17	00:25:17
Nan 1	Nan 1 (4)	Nan	Freediving					00:14:04	00:14:04
Nan 2	Nan 2 (1)	Nan	Freediving				00:00:52	00:26:04	00:25:12
Nan 2	Nan 2 (2)	Nan	Freediving					00:26:04	00:26:04
Nan 2	Nan 2 (3)	Nan	Freediving					00:26:04	00:26:04
Nan 2	Nan 2 (4)	Nan	Freediving					00:10:52	00:10:52
Par 1	Par 1 (1)	Par	Freediving				00:01:21	00:26:04	00:24:43
Par 1	Par 1 (2)	Par	Freediving					00:26:04	00:26:04
Par 1	Par 1 (3)	Par	Freediving					00:26:04	00:26:04
Par 1	Par 1 (4)	Par	Freediving					00:15:04	00:15:04
Par 2	Par 2 (1)	Par	Freediving				00:10:52	00:26:04	00:15:12
Par 2	Par 2 (2)	Par	Freediving					00:26:04	00:26:04
Par 2	Par 2 (3)	Par	Freediving					00:26:04	00:26:04
Par 2	Par 2 (4)	Par	Freediving					00:09:58	00:09:58
Par 3	Par 3 (1)	Par	Freediving					00:26:04	00:26:04
Par 3	Par 3 (2)	Par	Freediving					00:26:04	00:26:04
Par 3	Par 3 (3)	Par	Freediving					00:22:37	00:22:37
Wan 1	Wan 1 (1)	Wan	Freediving				00:01:48	00:26:04	00:24:16
Wan 1	Wan 1 (2)	Wan	Freediving					00:08:58	00:08:58
Wil 1	Wil 1 (1)	Wil	Freediving					00:26:04	00:26:04
Wil 1	Wil 1 (2)	Wil	Freediving					00:14:37	00:14:37
